# Supplementary material for: Study on the coupling coordination characteristics and influencing factors of ecological environmental civilization and resident public health in China—based on a modified coupling coordination model
Source: PLoS One. 2024 Dec 6;19(12):e0315373. doi: 10.1371/journal.pone.0315373 (PMC11623469; doi:10.1371/journal.pone.0315373)
Supplement: S1 Dataset — (XLSX) [file pone.0315373.s001.xlsx]

## Sheet: Evaluation index system data
ID	Region	Province	Year	Chemical oxygen demand emissions	Industrial sulfur dioxide emissions	General industrial solid waste emissions	Per capita water resources	Per capita park and green space area	Green coverage rate in built-up areas	Harmless treatment rate of household waste	Urban sewage treatment rate	Green finance	Number of practicing (assistant) physicians per 10,000 people	Number of registered nurses per 10,000 people	Number of public health managers per 10,000 People	Number of primary health care institutions per 10,000 people	Per capita total assets of health institutions	Number of hospital beds per 1,000 people	Number of hospitals per 10,000 people	Number of primary health care workers per 10,000 People	Maternal mortality rate	Perinatal mortality rate	Number of tertiary hospitals	Daily average number of patients treated by a physician	Daily average number of hospital bed-days managed by a physician	Hospital bed utilization rate	Average hospitalization days for patients
1	Eastern	Beijing	2010	14.1613	4.48277	0.0813401	124.2	11.28	42	97	82.1	39.71	32.5435	33.5058	7.35308	4.4095	4756.58	6.8	0.277282	26.1068	13.1	4.43	51	9.3	1.5	84.5	16.2
2	Eastern	Tianjin	2010	26.2595	24.7508	0.182558	72.8	8.56	27.99	100	85.3	30.29	18.564	17.1086	6.5936	3.16711	2719.37	4.45	0.213193	16.5637	9.6	9.15	34	8.6	1.8	86.3	12.6
3	Eastern	Hebei	2010	70.0447	68.4242	2.19091	195.3	14.23	37.32	69.8	92.3	16.21	6.98412	6.59725	1.00103	11.0505	921.306	3.15	0.170429	26.1685	18.4	6.43	44	4.2	2.1	82.9	9.4
4	Central	Shanxi	2010	54.5985	151.508	2.83463	261.5	9.36	33.57	73.6	84.9	16.71	11.4378	10.8763	1.96804	11.01	994.978	4.12	0.335188	31.6761	14.6	10.17	46	3.2	1.6	73.1	11.6
5	Western	Inner Mongolia	2010	81.735	107.855	1.96556	1576.1	12.36	30.72	82.8	80.6	14.45	9.75495	8.89539	1.55288	8.7255	1201.92	3.4	0.188902	26.3039	35.2	8.99	34	4.3	2	78	11
6	Eastern	Liaoning	2010	74.812	60.6158	1.58528	1392.1	10.21	36.46	70.9	74.9	21.65	14.0281	15.1566	2.67589	7.61143	1387.93	4.42	0.187657	22.24	12.1	11.23	86	4.7	2.2	83.2	12.2
7	Central	Jilin	2010	99.4445	43.2126	0.69535	2503.3	10.27	29.84	44.5	73.9	12.26	9.92864	8.63468	2.04289	6.7265	1190.68	3.91	0.206801	22.8635	28.1	10.8	25	4.3	1.9	70.8	10.5
8	Central	Heilongjiang	2010	159.55	41.7736	0.551762	2228.6	11.27	31.16	40.4	56.7	16.79	11.1185	10.9935	2.40312	5.33763	1154.79	3.71	0.239216	21.9166	21.7	7.8	69	3.7	2	76.7	11.8
9	Eastern	Shanghai	2010	14.8773	13.211	0.156414	163.1	6.97	33.6	81.9	83.3	40.1	21.6372	23.6991	4.11307	1.85047	3464.41	6.01	0.13289	18.9794	6.6	2.89	35	13.1	2.1	98	13
10	Eastern	Jiangsu	2010	31.2678	26.332	0.258923	489.2	13.29	38.51	93.6	87.6	31.04	8.00741	8.73135	1.76	3.69726	1783.16	3.31	0.146772	24.4041	3.6	4.03	66	9.1	2.8	94.3	11.3
11	Eastern	Zhejiang	2010	30.6719	24.6449	0.159835	2608.7	11.05	34.61	98.3	82.7	38.7	9.54611	9.60211	1.52832	5.25878	2210.79	3.57	0.126136	21.8604	7.4	5.97	76	10.4	2.3	94.4	11.3
12	Central	Anhui	2010	79.4833	40.8339	0.883867	1526.9	10.95	33.67	64.6	88.5	16.54	6.59375	7.63292	1.1456	3.65152	971.526	2.53	0.122215	23.1029	21.9	5.24	33	5.1	2.4	87.3	9.7
13	Eastern	Fujian	2010	47.4211	26.3382	0.07532	4491.7	10.99	37.07	92	84.4	30.88	7.59328	7.74844	1.0788	7.09261	1510.96	2.96	0.123206	22.9066	12.2	6.49	40	9.6	2.6	89.6	9.4
14	Central	Jiangxi	2010	83.3147	61.8557	1.22841	5116.7	13.04	43.2	85.9	80.8	14.87	5.19133	5.9154	0.933834	7.39963	757.871	2.34	0.112948	23.8425	11.2	4.3	43	5.6	2.3	87.6	9.2
15	Eastern	Shandong	2010	52.1768	43.746	0.529054	324.4	15.84	36.99	91.9	91.1	19.28	7.69065	7.63871	1.04455	6.75823	1300.8	3.68	0.143619	30.9449	11.5	4.9	77	5.2	2.2	81.6	9.4
16	Central	Henan	2010	64.0824	57.5317	0.601844	566.2	8.65	31.33	82.6	87.6	14.2	6.06211	6.41882	1.20962	7.85341	822.013	2.82	0.127373	28.912	15.2	4.46	44	4.9	2.5	85.4	10.3
17	Central	Hubei	2010	70.3121	40.1669	0.474774	2216.5	9.62	32.45	61.4	81	19.91	8.36762	9.26324	1.62607	5.7899	1240.61	2.98	0.105099	26.1196	15.4	5.32	62	6.4	2.8	96.1	10.5
18	Central	Hunan	2010	83.9809	42.3383	0.552315	2938.7	8.89	33.01	79	75	16.34	5.89824	7.08406	1.31155	8.82361	1048.64	3.06	0.114458	24.6984	26.7	7.14	48	5.3	2.9	93.3	9.9
19	Eastern	Guangdong	2010	42.7282	19.1345	0.124595	1943.3	13.29	36.68	72.1	86.1	34.74	10.7314	11.7055	2.07041	4.12013	1731.32	3.25	0.104205	20.1929	10.5	6.08	79	11.7	2.1	87.2	9.4
20	Central	Guangxi	2010	84.2477	52.8605	0.722268	3852.9	9.83	30.44	91.1	83.4	16.95	6.61388	7.49761	1.31866	6.9102	963.609	2.51	0.0976139	25.0262	20.7	8.59	46	8.1	2.6	89.9	9.6
21	Eastern	Hainan	2010	98.0775	14.0857	0.220877	5538.7	11.22	37.1	68	54.9	22.78	6.91728	8.68919	1.38852	5.04174	1175.5	2.72	0.216453	20.6643	22.7	7.64	6	7	2.1	88	10.3
22	Western	Chongqing	2010	54.3482	69.7604	0.439463	1616.8	13.24	37.59	98.8	91.7	20.95	8.48535	8.40215	1.74477	5.85866	1157.21	2.92	0.14456	26.2343	23	4.41	16	7.5	3	90.1	11
23	Western	Sichuan	2010	77.73	50.2688	0.708796	3173.5	10.19	33.94	86.9	74.8	20.08	6.91505	7.01996	1.26838	8.98008	1023.89	3.14	0.156745	27.1723	22.8	6.53	56	6.3	2.9	95.1	10.7
24	Western	Guizhou	2010	76.3522	210.589	1.59947	2726.8	7.33	24.48	90.6	86.8	9.24	4.31158	4.81661	0.791032	7.04168	615.374	2.33	0.159241	19.5858	35.4	5.88	23	4.8	3	86.4	9.7
25	Western	Yunnan	2010	77.6329	91.6986	2.57912	4233.1	9.3	32.61	88.3	93.4	12.46	4.48214	3.87474	0.636735	4.67337	1012.11	3.24	0.169506	18.3732	37.3	10.81	37	7.5	3.2	88.1	10
26	Western	Tibet	2010	54.9797	2.80219	0.465061	153682	5.78	24.35	66	0.1	8.11	3.64066	2.89454	0.662847	15.7151	786.593	2.87	0.33642	26.8203	174.8	16.5	2	4.5	1.5	65.3	11.3
27	Western	Shaanxi	2010	57.2043	90.426	0.693536	1360.3	10.67	31.84	79.8	74.2	20.48	9.00696	9.98447	2.70361	9.20723	1049.37	3.4	0.221687	26.668	17.3	6.74	46	5.4	2.6	82.2	10.5
28	Western	Gansu	2010	98.0123	139.644	1.54753	841.7	8.12	23.14	38	62.6	9.42	7.28795	6.81919	1.11837	10.129	840.693	3.14	0.148829	24.4787	33.2	10.57	28	5.7	2.6	78.6	10.5
29	Western	Qinghai	2010	76.0113	103.327	8.68834	13225	8.53	29.11	67.3	43.5	9.17	7.59579	8.39974	1.11275	9.76627	1291.44	3.49	0.228939	23.5186	45.1	12.51	10	6.1	2.3	79.6	10.3
30	Western	Ningxia	2010	141.649	231.617	2.20578	148.2	16.18	36.46	92.5	78	15.66	12.1745	12.0671	2.07912	6.12677	1439.56	3.5	0.248041	17.4561	29.7	11.58	4	5.6	2.6	89.8	10.8
31	Western	Xinjiang	2010	122.598	116.486	0.470439	5125.2	8.61	33.13	70.6	73.3	10.17	6.97162	6.86682	1.21465	6.73455	1595.3	5.08	0.367048	22.4696	43.2	18.24	18	4.8	3.1	89.2	10.3
1	Eastern	Beijing	2011	11.8868	3.7718	0.0692841	134.7	11.3	43.5	98.2	81.7	79.41	33.2391	35.1448	7.30138	4.30731	5267.35	7.4	0.271739	26.9111	9.9	4.34	51	9.2	1.6	84.4	14.5
2	Eastern	Tianjin	2011	20.8567	19.6243	0.154944	116	10.3	30.6	100	86.8	60.58	18.5309	17.5518	6.51752	2.96868	3018.22	4.94	0.220731	16.1745	6.8	8.52	34	10.5	1.8	90	11.8
3	Eastern	Hebei	2011	56.6503	53.7246	1.84082	217.7	14.3	37.3	72.6	93.9	32.42	7.01659	6.80683	0.924364	10.8194	1199.09	3.63	0.172428	26.3016	9.4	5.83	44	4.4	2.1	85.6	9.3
4	Central	Shanxi	2011	43.5649	115.178	2.45214	347	10.2	33.6	77.5	86.5	33.41	11.2748	11.1802	1.9096	10.833	1292.5	4.49	0.338574	30.3947	16.6	9.01	47	3.2	1.7	75.4	11.8
5	Western	Inner Mongolia	2011	63.9959	87.0606	1.64235	1691.6	14.5	31.6	83.5	83.9	28.89	10.1393	9.82713	1.43765	8.86842	1432.39	4.08	0.197571	27.0231	16.7	8	33	4.4	2	81.1	10.9
6	Eastern	Liaoning	2011	60.4402	47.1916	1.27189	673.2	10.6	36.8	80.5	84.1	43.29	14.2245	15.596	2.55995	7.69856	1592.38	5.07	0.189769	22.2133	10.7	9.61	86	4.8	2.4	85.2	12.2
7	Central	Jilin	2011	78.0347	34.3882	0.508949	1149.5	10.5	29.9	49.2	82.9	24.51	9.70202	8.83339	2.12661	6.92917	1484.05	4.45	0.205505	23.9229	16.5	9.85	29	4.5	2	75	10.2
8	Central	Heilongjiang	2011	125.301	33.0002	0.478223	1642	11.5	33.2	43.7	57.3	33.58	10.7515	11.771	2.51772	5.32575	1425.93	4.31	0.240878	21.9754	16.8	7.66	70	4.2	2.2	79.6	11.6
9	Eastern	Shanghai	2011	12.9707	10.9447	0.127216	89.1	7	33.7	61	84.4	80.19	21.4864	24.3888	4.06664	1.82046	3445.47	7.55	0.13073	19.5764	3.7	2.78	36	14.3	2.6	96.6	12.1
10	Eastern	Jiangsu	2011	25.3749	20.8717	0.213296	624.6	13.3	38.6	93.8	89.9	62.08	8.18347	9.42403	1.71831	3.69675	2052.79	3.94	0.159915	23.949	1.2	3.9	97	9.1	2.7	92.9	10.8
11	Eastern	Zhejiang	2011	25.318	20.0208	0.137567	1365.7	11.8	34.7	96.4	85.1	77.39	9.94758	10.2811	1.47487	5.24363	2437.53	4.07	0.131239	21.8732	6.4	5.49	82	11.1	2.3	94.6	11
12	Central	Anhui	2011	62.3077	31.8436	0.749837	1009.8	11.9	34.6	87	91.1	33.07	6.38044	7.99749	1.14082	3.58908	1181.21	2.97	0.153382	22.394	15.7	5.25	39	5.6	2.6	87.2	9.5
13	Eastern	Fujian	2011	38.6925	21.0857	0.251421	2090.5	11.7	37.4	94.6	85.3	61.76	8.26982	8.91464	1.10016	6.94688	1812.67	3.5	0.127378	23.2209	14.2	6.26	43	8.9	2.5	90.6	9.1
14	Central	Jiangxi	2011	65.6156	48.5403	0.971732	2319.1	13.5	43.4	88.3	85.1	29.74	5.09209	6.44591	0.936522	8.5076	956.555	2.85	0.121144	24.8509	12.6	4.14	46	5.9	2.5	94.1	9.2
15	Eastern	Shandong	2011	43.7041	35.9035	0.430604	361.6	16	37.1	92.5	93.2	38.55	7.91474	8.35044	1.07729	6.824	1507.57	4.34	0.154165	32.4188	9.7	4.84	81	5.3	2.2	85	9.6
16	Central	Henan	2011	53.3468	45.6425	0.54116	349	8.9	31.6	84.4	89	28.4	6.20695	7.26181	1.18529	7.84357	1015	3.2	0.12895	29.8534	10.2	4.22	56	5.6	2.5	88.1	10.4
17	Central	Hubei	2011	56.2671	30.3062	0.386914	1319.1	10.1	32.9	61	86.5	39.82	8.73594	10.1413	1.61753	5.99115	1561.73	3.63	0.105556	26.8845	10.6	5.14	64	6.6	2.7	98.7	10.4
18	Central	Hunan	2011	66.3539	32.3434	0.431479	1711.9	8.8	33.7	86.4	82.8	32.68	5.97766	7.61222	1.32807	8.84577	1279.91	3.61	0.118827	25.3077	18.8	6.54	49	5	3	94.8	10
19	Eastern	Guangdong	2011	35.4161	15.5224	0.109922	1404.8	14.4	37.1	73.2	79.1	69.48	11.1659	12.4864	1.959	4.0939	1837.92	3.76	0.104593	19.6112	11.4	5.96	93	11.9	2.1	86.6	9.1
20	Central	Guangxi	2011	67.6801	41.6986	0.634595	2917.4	11	32.6	95.5	64.1	33.89	6.9044	8.02793	1.31343	7.11751	1139.19	2.83	0.0998926	26.1955	18.7	8.28	50	7.7	2.6	93.3	9.5
21	Eastern	Hainan	2011	79.2489	12.3116	0.166887	5545.6	12.5	37.1	91.4	73.1	45.56	7.56067	9.85618	1.51461	5.07079	1482.09	3.14	0.213483	20.9281	13.6	6.74	6	5.8	2	86.5	10
22	Western	Chongqing	2011	41.6298	53.0737	0.329525	1773.3	17.9	37.4	99.6	94.6	41.89	8.83322	9.42425	1.71671	5.78702	1449.51	3.47	0.147079	26.413	21.6	4.56	18	7	3	91.2	10.7
23	Western	Sichuan	2011	61.9335	39.4227	0.603234	2782.9	10.7	34.2	88.4	78.3	40.16	7.33333	7.92572	1.42138	9.13269	1272.65	3.69	0.171999	28.3875	23.1	5.85	67	6.4	2.9	96.7	10.6
24	Western	Guizhou	2011	60.0136	158.393	1.33255	1797.3	7.3	27	88.6	90.7	18.47	4.39348	5.14958	0.822663	7.06997	750.206	2.77	0.175921	20.6921	24.3	5.37	27	4.8	2.7	87.1	9.2
25	Western	Yunnan	2011	62.375	72.2494	1.94926	3206.5	10.3	34.4	74.1	94.6	24.91	4.62251	3.9645	0.625758	4.71861	1181.52	3.8	0.1829	18.3188	34.7	9.64	40	7.4	3.2	88.7	9.9
26	Western	Tibet	2011	44.288	2.25971	0.496839	145780	10.7	23.2	70.2	0.1	16.22	3.51133	2.76375	0.695793	20.5696	883.906	3.17	0.333333	42.2362	180.7	20.27	2	6.5	1.5	69.6	10.7
27	Western	Shaanxi	2011	44.5704	66.4324	0.56888	1616.6	11.4	32.6	90.3	84	40.96	9.27942	11.1185	2.93413	9.30491	1219.71	3.94	0.231341	27.1134	13.3	6.17	46	5.6	2.5	84	10.5
28	Western	Gansu	2011	78.9994	105.11	1.29951	945.4	8.3	24	41.7	68.8	18.84	7.66732	7.55643	1.10893	10.1426	1048.85	3.48	0.150862	26.5795	30.7	9.54	31	5.4	2.5	82.1	10.4
29	Western	Qinghai	2011	61.7813	80.407	7.19391	12956.8	9.7	31.4	89.5	61	18.33	8.13556	9.28697	1.1338	9.87324	1289.15	4.15	0.230634	27.4824	46.1	10.72	10	5.7	2.2	77.3	10.5
30	Western	Ningxia	2011	111.161	184.503	1.59071	137.7	16	35.5	67	80.2	31.31	11.5324	13.2485	2.08642	5.99691	1679.13	3.96	0.234568	17.9938	22.8	11.39	4	6.8	2.6	91.1	10.6
31	Western	Xinjiang	2011	101.8	101.217	0.789555	4031.3	9.5	33.3	79.5	77	20.34	7.07506	7.31596	1.02652	7.24494	1919.73	5.69	0.368539	23.3178	39.1	16.31	18	5.1	2.9	92.5	10
1	Eastern	Beijing	2012	10.4311	3.31834	0.061747	193.2	11.9	45	99.1	83.2	150.65	34.5756	37.4697	6.60491	4.25265	5070.7	4.84	0.275746	27.4706	6.6	4.57	51	9.7	1.4	84.3	12.8
2	Eastern	Tianjin	2012	17.794	16.7119	0.141152	238	10.5	30.9	99.8	88.2	122.96	18.6096	18.2997	6.17126	2.9717	3111	3.79	0.22061	16.283	9.2	7.89	35	11.1	1.6	87.6	11
3	Eastern	Hebei	2012	50.7673	46.6129	1.71499	324.2	14	37.2	81.4	94.3	89.32	7.27444	7.37166	0.938034	10.6275	1176.07	3.9	0.171991	26.2512	10.5	5.23	58	4.7	2.2	88.4	9.1
4	Central	Shanxi	2012	39.361	98.6255	2.39671	295	10.8	34.1	80.3	88	92.98	11.8974	12.2227	1.88078	10.8351	1257.72	4.58	0.342446	29.9696	11.7	7.85	49	3.5	1.8	80	11.2
5	Western	Inner Mongolia	2012	55.6615	78.1757	1.52551	2052.7	15.5	33.3	91.2	85.6	91.68	10.679	10.9062	1.5901	8.93222	1624.05	4.45	0.210633	27.295	20.1	7.01	38	4.6	2.2	82.8	10.6
6	Eastern	Liaoning	2012	52.5608	39.403	1.09794	1247.8	10.9	37.4	87.2	84.6	103.53	14.8363	16.6059	2.48503	7.82834	1542.9	5.26	0.196571	22.8608	7.9	7.99	103	5.2	2.4	87.2	11.7
7	Central	Jilin	2012	65.9612	29.5108	0.396256	1674.5	11	29.5	45.8	82.4	87.23	10.2016	9.4192	2.05967	6.96961	1583.04	4.64	0.213491	24.5834	16.4	8.9	39	4.8	2.2	79.4	10.1
8	Central	Heilongjiang	2012	109.465	29.0167	0.461086	2194.6	11.8	32.9	47.6	60.8	87.91	11.1662	12.4917	2.45462	5.22825	1486.75	4.65	0.267454	21.8279	17.4	7.52	80	4.4	2.3	82	11.3
9	Eastern	Shanghai	2012	12.0198	9.58318	0.10896	143.4	7.1	33.8	83.6	91.3	150.77	22.0238	25.7391	3.81534	1.82534	3441.3	4.61	0.133389	19.712	2	2.67	37	14.7	2.2	98.4	11.5
10	Eastern	Jiangsu	2012	22.1437	17.744	0.189129	472	13.6	38.7	95.9	90.7	122.03	9.13411	10.8304	1.61946	3.55764	2104.97	4.21	0.175616	23.6547	1.4	3.77	114	9.3	2.6	91.9	10.5
11	Eastern	Zhejiang	2012	22.6798	17.6223	0.128688	2644.8	12.5	36.1	99	87.5	146.35	10.1173	11.1094	1.36763	5.09041	2343.49	3.89	0.137555	22.4116	4	5.01	102	12	2.4	95.4	11.2
12	Central	Anhui	2012	53.703	27.2934	0.698464	1172.6	11.9	34.7	91.1	94.5	96.63	6.94798	8.9095	1.22282	3.64871	1305.19	3.71	0.15557	22.6706	11.5	5.26	41	6.1	2.7	88.1	9.3
13	Eastern	Fujian	2012	33.5018	17.8862	0.391843	4047.8	12.1	38.2	96.4	85.6	123.21	8.65322	9.9987	1.02187	6.86644	1477.62	3.72	0.135121	24.2739	11.4	6.03	57	9.4	2.5	92.1	8.7
14	Central	Jiangxi	2012	57.7923	42.5907	0.859843	4836	14.1	42.7	89.1	84.3	91.93	5.44313	7.26592	0.961117	8.57408	1082.31	3.64	0.122458	25.5001	11.3	3.98	51	5.9	2.7	94.6	9.1
15	Eastern	Shandong	2012	38.4145	30.8671	0.366763	283.9	16.4	37.8	98.1	94.2	100.35	8.60692	9.2088	1.05614	6.84611	1561.1	4.89	0.159559	33.5393	10.1	4.78	81	5.6	2.3	85.6	9.5
16	Central	Henan	2012	47.0806	38.1718	0.515215	282.6	9.2	32.3	86.4	87.8	83.68	6.39782	8.35355	1.23552	7.05539	1114.62	4.19	0.134809	29.4248	9.2	3.98	87	6	2.8	91.5	10.2
17	Central	Hubei	2012	48.8343	24.6553	0.34206	1411	10.5	33.3	71.5	87.1	101.42	9.19357	11.3811	1.66684	5.89223	1663.01	4.38	0.112437	27.1467	10.1	4.96	70	7.1	3.1	99.3	10.1
18	Central	Hunan	2012	57.0285	26.7823	0.366341	3005.7	8.8	33.9	95	85.8	93.71	6.31168	8.34552	1.34203	8.67633	1326	4.32	0.121093	25.0143	19.6	5.94	51	5.5	3.1	96	9.6
19	Eastern	Guangdong	2012	31.5929	13.5184	0.104525	1921	15.8	37.2	79.1	88.3	127.06	11.7311	13.4097	1.81523	4.03813	1713.72	3.35	0.107418	19.4194	9.9	5.84	108	12.1	2.1	87.1	8.7
20	Central	Guangxi	2012	59.8616	36.1809	0.610966	4476	11.4	32.5	98	87.8	89.35	7.27397	9.013	1.33042	7.085	1194.73	3.6	0.0999148	26.6745	17.4	7.97	51	8.2	2.7	95.6	9.3
21	Eastern	Hainan	2012	69.113	11.5691	0.135176	4130.8	12	37	99.9	75.3	102.94	7.28901	10.3033	1.54505	5.31758	1538.04	3.42	0.216484	20.7912	25.8	5.84	11	6.2	2.1	84.5	9.9
22	Western	Chongqing	2012	35.3037	44.6806	0.273016	1626.5	18.1	39.9	99.3	90.1	100.02	9.74319	11.3176	1.93176	5.81849	1490.05	4.44	0.15563	26.4067	15	4.71	22	7.5	3	91.9	10.5
23	Western	Sichuan	2012	53.1435	33.2581	0.552386	3587.2	10.8	34.6	88.3	83.6	100.13	7.90019	9.01534	1.53358	9.17934	1449.76	4.83	0.190724	29.1096	18.9	5.17	83	6.8	3.1	97.4	10.3
24	Western	Guizhou	2012	48.5962	122.165	1.14343	2801.8	9.4	28.3	91.9	91.4	75.87	5.13242	6.09618	0.960134	7.322	946.255	4	0.215222	21.8241	26.1	4.86	43	5.1	3	89.1	8.9
25	Western	Yunnan	2012	53.2115	60.391	1.55566	3637.9	10.4	35.3	82.7	94.7	84.43	5.00972	4.64846	0.691427	4.72619	1301.03	4.18	0.199957	18.5997	28	8.47	41	7.6	3.3	89.1	9.7
26	Western	Tibet	2012	36.7488	1.87724	0.522089	137378	9.4	28.7	74.4	0.1	68.53	2.86984	1.9619	0.615873	20.3556	717.952	2.72	0.330159	43.9111	176.1	24.04	3	5.3	1.5	72	11.1
27	Western	Shaanxi	2012	37.1012	51.6836	0.499181	1041.9	11.6	33.5	88.5	88.5	98.24	9.80222	12.4101	2.98468	9.21283	1318.52	4.51	0.234486	27.7354	10.7	5.6	48	5.9	2.7	89.8	10.1
28	Western	Gansu	2012	68.9052	84.9418	1.18067	1038.4	9.5	26.4	41.7	75.4	76.29	8.1349	8.2149	1.09255	10.0514	1180.2	4.36	0.158039	27.4176	24.4	8.51	36	5.9	2.7	85.6	10.1
29	Western	Qinghai	2012	54.7947	68.176	6.4963	15687.2	9.8	31.7	89.2	60.4	61.47	8.05429	9.60771	0.984238	9.90893	1383.76	4.54	0.248687	28.3047	36.2	8.93	11	5.6	2.7	88	10.8
30	Western	Ningxia	2012	97.3955	164.174	1.26469	168	15.7	36.7	70.6	93.4	87.13	12.3733	14.0728	2.01669	5.92413	1737.85	4.29	0.216995	18.824	27.5	11.2	4	7.1	2.9	92.2	10.4
31	Western	Xinjiang	2012	90.4941	93.8949	1.04992	4055.5	10	32.7	78.7	84.3	82.45	7.21971	8.08655	1.07235	7.53218	1914.41	5.89	0.371061	24.0018	34.1	14.38	19	5.7	2.9	92.1	9.8
1	Eastern	Beijing	2013	9.01352	2.62823	0.0527251	118.6	15.7	45.6	99.3	84.6	215.62	35.0602	38.5473	6.82494	4.168	5626.29	4.92	0.280471	27.8951	10.2	3.75	65	10.6	1.5	83.5	11.9
2	Eastern	Tianjin	2013	15.3382	14.3881	0.110234	101.5	11	31	96.8	90	175.26	19.2574	19.3135	5.83475	2.98511	3062.84	3.92	0.23617	16.7426	8.8	7.25	38	11.8	1.9	84.8	11.2
3	Eastern	Hebei	2013	46.0552	41.2456	1.52196	240.6	14.1	37.3	83.3	94.6	144.98	7.60414	7.9775	1.01537	10.3153	1419.82	4.14	0.173985	26.0383	10.7	4.81	59	4.9	2.3	88.3	9.2
4	Central	Shanxi	2013	36.4234	90.076	2.40974	349.6	11.2	34	87.9	88.4	144.22	12.2815	13.1443	1.98529	10.8993	1436.61	4.76	0.344837	29.6354	15.6	7.86	49	3.6	1.9	80.8	11.1
5	Western	Inner Mongolia	2013	51.0278	73.0889	1.18707	3848.6	16.9	33.3	93.6	88.2	146.59	11.5988	12.4122	1.93849	8.95479	1902.16	4.81	0.23055	27.1026	15.5	6.55	49	4.8	2.1	78.7	10.2
6	Eastern	Liaoning	2013	46.0301	34.8114	0.983309	1055.2	11.1	37.4	87.6	90	160.07	15.3709	17.674	2.57342	7.6795	1815.22	5.51	0.207331	22.5349	8.3	7.49	111	5.4	2.7	88.5	11.5
7	Central	Jilin	2013	58.3461	25.3676	0.351898	2208.2	11.8	28.1	60.9	84.2	138.36	10.3441	9.95277	2.01049	7.10945	1717.56	4.84	0.215892	25.343	17.1	8.88	43	5	2.3	80.6	10.1
8	Central	Heilongjiang	2013	100.126	24.4022	0.421587	3702.1	12.1	32.8	54.4	75.7	141.4	11.6127	13.4119	2.6743	5.15085	1766.2	4.93	0.270867	22.0941	14.8	7.3	80	4.7	2.5	84.8	11
9	Eastern	Shanghai	2013	10.7994	7.92308	0.0941418	116.9	7.1	33.9	90.6	87.1	222.14	22.4783	27.1136	3.86438	1.81332	3635.83	4.73	0.133987	20.04	9.3	2.44	44	15	2.6	95.2	11.1
10	Eastern	Jiangsu	2013	19.2272	15.2205	0.18168	357.6	14	39	97.4	92.1	180.98	10.2638	12.5264	1.6803	3.51746	2384.04	4.64	0.181885	23.8923	1.9	3.43	120	9.3	2.7	91.1	10.3
11	Eastern	Zhejiang	2013	19.9995	15.3378	0.113887	1697.2	12.4	36.4	99.4	89.3	205.77	11.1845	12.3674	1.41338	4.95418	2607.8	4.18	0.145747	22.8013	6.2	4.82	116	11.9	2.4	93.2	10.4
12	Central	Anhui	2013	46.9431	23.4133	0.62077	974.5	12.5	35.4	98.8	96.2	150.83	7.3006	9.68871	1.24215	3.65264	1525.67	3.91	0.156647	22.5757	13.7	4.68	42	6.2	2.8	86.8	9.2
13	Eastern	Fujian	2013	29.2199	15.6408	0.390288	3062.7	12.6	39	98.2	87.3	183.1	9.21416	10.818	1.03475	6.73127	1713.99	4.14	0.139254	25.243	12	5.12	60	9.5	2.6	88.5	8.7
14	Central	Jiangxi	2013	50.9688	37.7162	0.799295	3155.3	14.1	42.1	93.3	83.1	146.13	5.7681	7.99531	0.996202	8.36126	1264.61	3.85	0.122431	25.3262	10.7	3.49	52	5.9	2.9	93.2	9.2
15	Eastern	Shandong	2013	33.4183	26.1695	0.329022	300.4	16.8	38.2	99.5	94.9	159.3	10.0334	11.7011	1.16797	7.39873	1824.33	5.03	0.182947	35.7505	9.3	4.73	110	5.3	2.2	85.2	9.6
16	Central	Henan	2013	42.0683	34.2534	0.505416	226.4	9.6	32.9	90	90.8	142.08	6.8641	9.27619	1.39685	7.0282	1376.08	4.57	0.146454	29.4831	10.3	3.92	86	6	2.8	90.7	10
17	Central	Hubei	2013	42.684	21.1362	0.329988	1364.9	10.8	32.6	85.4	91.6	164.76	9.09417	11.6259	1.61176	5.87133	1950.58	4.97	0.122628	27.3893	11.6	4.84	82	6.7	3	96.5	10
18	Central	Hunan	2013	50.7282	23.9097	0.317038	2373.6	9	34.2	96	88.4	147.71	6.89167	9.24227	1.46848	8.86652	1522.1	4.69	0.139697	25.6235	16	5.43	56	5.3	3.3	94.3	9.5
19	Eastern	Guangdong	2013	27.7531	11.7166	0.0946302	2131.2	15.9	37.2	84.6	92.2	184.78	12.4591	14.4418	1.95155	3.94587	1918.5	3.55	0.108429	19.4436	8.4	5.14	120	11.9	2.2	87.3	8.9
20	Central	Guangxi	2013	52.5528	30.3114	0.531215	4376.8	11.5	33	96.4	85.8	141.46	7.7992	9.91397	1.52378	6.78863	1445.51	3.97	0.100613	27.7544	14.2	8.05	54	8	2.9	97.5	9.2
21	Eastern	Hainan	2013	61.1727	9.9611	0.130603	5636.8	12.5	36.9	99.9	75	158.26	8.04783	11.1446	1.57826	5.09674	1746.28	3.59	0.207609	22.3261	17.9	5.36	11	6.3	2.2	84.9	9.7
22	Western	Chongqing	2013	30.6505	38.6768	0.247355	1603.9	18	38.5	99.4	94	159.86	10.5516	12.4547	2.13451	5.98638	1767.94	4.96	0.176353	26.735	17.1	4.56	22	7.4	3.2	89.6	9.9
23	Western	Sichuan	2013	46.6794	28.2798	0.530728	3052.9	11.2	34.3	95	83.2	153.04	8.6441	10.2643	1.70625	9.26884	1730.26	5.26	0.211617	29.506	20.7	5.03	96	6.7	3.2	95.4	10.3
24	Western	Guizhou	2013	40.5788	96.2773	1.01325	2174.2	11.4	31	92.2	94	121.22	5.54983	6.51817	0.985958	7.33948	1162.46	4.76	0.272852	22.7159	22.6	4.93	45	5.2	3.2	85.2	8.5
25	Western	Yunnan	2013	46.2485	51.8034	1.35561	3652.2	10.6	33.7	87.6	92.1	137.9	5.4443	5.67787	0.761474	4.72161	1569.19	4.48	0.214824	19.5742	26.7	7.22	51	7.5	3.2	85.4	9.3
26	Western	Tibet	2013	31.5973	1.53984	0.443807	142531	9	12.5	78.6	0.1	115.1	3.88328	3.1735	0.681388	20.4385	1091.9	3.53	0.334385	46.6498	154.5	18.82	2	5.8	1.6	73.7	10.5
27	Western	Shaanxi	2013	32.0424	43.6363	0.462252	941.3	11.8	33.9	96.4	89	148.37	10.316	13.6885	3.41115	8.96898	1608.19	4.92	0.24632	27.6351	13.3	5.1	48	6	2.9	87.7	9.8
28	Western	Gansu	2013	59.887	74.6835	0.933074	1042.3	11.8	28.1	42.3	81.3	128.39	8.47694	8.97438	1.1557	10.0568	1357.46	4.49	0.165156	28.0173	23	8.23	37	6	2.9	84.6	9.7
29	Western	Qinghai	2013	48.7215	61.6467	5.83254	11216.6	9.7	29.3	77.8	61.6	118.01	9.90718	11.8546	1.14711	9.98424	1695.9	5.11	0.25394	28.9352	44	7.68	14	5.2	2.5	86.2	10.4
30	Western	Ningxia	2013	86.0985	142.848	1.27135	175.3	17.5	36.9	92.5	94.4	136.74	13.8138	15.5751	2.23423	5.85285	2027.76	4.76	0.234234	18.8859	15.1	9.59	5	7.2	2.7	89.7	10.2
31	Western	Xinjiang	2013	79.63	87.468	1.09938	4251.9	10.1	33.1	78.1	87.8	143.4	6.21794	6.81007	1.02582	7.52298	2163.82	6.06	0.376368	25.0442	33.8	13.89	20	5.7	2.9	88.4	9.1
1	Eastern	Beijing	2014	7.9153	1.89149	0.047865	95.1	15.9	45.3	99.6	86.1	235.36	35.591	39.9028	7.04284	4.09258	6230.43	5.1	0.280055	26.6006	7.7	4.05	93	10.7	1.5	83.2	11
2	Eastern	Tianjin	2014	13.6281	12.4242	0.11032	76.1	9.7	31.8	96.7	91	200.16	19.7789	20.2155	5.87964	3.09237	3524.38	4.01	0.261022	17.3884	9.3	7.19	50	12.5	1.8	83.9	10.9
3	Eastern	Hebei	2014	43.1169	35.5986	1.4251	144.3	14.5	38.1	86.6	95.1	160.76	8.2682	8.86112	1.11607	10.3268	1657.88	4.37	0.183122	26.5206	8.8	4.53	6	5.2	2.2	86.7	9
4	Central	Shanxi	2014	34.5825	84.4721	2.36642	305.1	11.3	35.3	92.1	88.4	167.66	12.6219	13.8345	1.99178	11.0573	1635.56	4.86	0.349773	29.2959	14.4	7.22	18	3.7	2	81.1	10.8
5	Western	Inner Mongolia	2014	47.7012	65.6793	1.30505	2149.9	18.8	36.4	96.1	89.2	172.56	11.5725	13.2948	2.07677	9.0049	2217.67	5.15	0.260923	26.6313	19.6	6.3	67	5.2	2.2	76	9.9
6	Eastern	Liaoning	2014	42.5122	32.3488	1.00138	332.4	11.6	37.3	91.6	89.1	187.61	15.5739	18.1648	2.59156	7.64043	2074.07	5.82	0.220743	21.3951	10.7	6.89	27	5.5	2.8	87.7	11.2
7	Central	Jilin	2014	53.8283	23.1573	0.358179	1112.2	12.1	32.2	61.9	90.1	165.62	10.768	11.2808	2.15291	7.13702	2087.31	5.12	0.220288	25.8944	25.8	7.47	40	5.3	2.4	80.3	9.8
8	Central	Heilongjiang	2014	94.6749	21.1099	0.419698	2463.1	12.1	33	58.9	77.2	167.8	12.1832	14.4113	2.73891	5.18986	2074.09	5.25	0.277716	22.2129	14.8	6.64	2	4.8	2.5	82.4	11.1
9	Eastern	Shanghai	2014	9.51985	6.59207	0.0816796	194.8	7.3	33.9	100	89.7	239.53	23.6542	28.5172	3.84394	1.81962	4159.88	4.84	0.134576	20.8577	5	2.43	46	15.2	2.5	97.1	11.1
10	Eastern	Jiangsu	2014	16.9008	13.3691	0.167849	502.3	14.4	39.2	98.1	93.5	204.16	10.7438	13.3841	1.85352	3.49245	2703.17	4.93	0.184036	24.2579	1.9	3.28	31	9.6	2.8	90.3	10.1
11	Eastern	Zhejiang	2014	18.0561	13.9418	0.113061	2057.3	12.9	36.7	100	90.7	224.45	11.8306	13.4307	1.50441	4.86808	2902.04	4.46	0.158744	23.1776	5.5	4.51	10	12.1	2.4	92.5	10
12	Central	Anhui	2014	42.4776	21.1352	0.575574	1285.4	13.2	37	99.5	96.2	180.59	7.72236	10.4814	1.31516	3.67084	1746.52	4.14	0.161414	22.1217	11.5	4.41	4	6.4	2.8	87.7	9.2
13	Eastern	Fujian	2014	26.1818	14.0354	0.200991	3218	12.8	39	97.9	88.7	202.59	9.59772	11.6796	1.15843	6.5891	1944.15	4.33	0.141191	25.0294	10.3	5.25	48	9.5	2.5	86.8	8.7
14	Central	Jiangxi	2014	45.8208	32.9252	0.688594	3600.6	14.1	41.6	93.1	83.8	175.69	6.20513	8.68036	0.997321	8.34196	1481.09	4.11	0.126116	25.8217	9	3.29	31.5	6	2.9	93.2	9.2
15	Eastern	Shandong	2014	29.96	22.8666	0.323071	152.1	17.1	38.3	100	95.3	181.88	10.6041	12.6474	1.375	7.42598	2079.14	5.11	0.189029	34.3935	9.5	4.51	57	5.7	2.3	86.9	9.5
16	Central	Henan	2014	37.7435	29.5283	0.455575	300.7	9.9	33.5	92.8	92.5	166.65	7.29943	9.92576	1.45111	6.94163	1618	4.87	0.146397	29.3682	11.2	3.98	86	6.3	2.9	91.2	9.9
17	Central	Hubei	2014	37.7339	18.4882	0.292412	1574.3	11.1	33.2	90.2	92.1	190.14	9.64856	12.8838	1.64976	5.93243	2343.58	5.46	0.132565	28.4185	9	4.64	66.5	6.9	3.1	96.1	9.7
18	Central	Hunan	2014	45.4553	20.6938	0.25646	2680.1	9.9	34.8	99.7	90.1	167.27	7.31962	9.98018	1.53986	8.71835	1830.72	5.28	0.153986	25.5964	14.9	5.59	45	5.3	3.3	89.5	9.4
19	Eastern	Guangdong	2014	24.6369	10.3097	0.0835424	1608.4	16.3	37.2	86.4	91.6	201.53	12.7328	15.2202	1.87562	3.8885	2086.43	3.78	0.10967	18.8087	8.4	5.05	82	12	2.3	86.3	8.8
20	Central	Guangxi	2014	47.4695	27.5045	0.51286	4203.3	11.2	33.7	95.4	87.5	166.12	8.25514	10.7748	1.61321	6.81279	1656.17	4.24	0.101887	28.5751	14.1	7.74	50.5	8.1	2.9	95.1	9
21	Eastern	Hainan	2014	55.9888	9.09956	0.147113	4266	13	36.9	99.8	71.4	179.62	8.23184	11.5256	1.6859	5.07906	2157.3	3.82	0.20406	23.0641	15	5.79	22	6.5	2.1	80.5	9.5
22	Western	Chongqing	2014	27.0914	33.2902	0.215108	2155.9	17	37.4	99.2	93	184.71	11.4354	14.3043	2.23332	5.87775	2129.71	5.37	0.185672	26.8271	18.3	4.32	54	7.5	3.2	88.5	9.5
23	Western	Sichuan	2014	42.6215	25.4315	0.499217	3148.5	11.3	33.6	95.4	85.4	173.82	9.10407	11.2042	1.83585	9.35127	2013.6	5.65	0.222878	29.7021	18.6	4.53	62.5	6.9	3.2	92	10
24	Western	Guizhou	2014	35.253	75.8037	0.797937	3461.1	12.5	31.3	93.3	94.8	154.62	5.59478	7.13598	1.01414	7.18847	1481.39	5.19	0.290182	23.4792	26.8	5.44	57.5	5.4	3.2	82.7	8.5
25	Western	Yunnan	2014	41.6575	45.4605	1.13004	3673.3	11	34.4	92.5	91.1	164.05	5.59703	6.35397	0.79669	4.69267	1811.5	4.77	0.22781	20.0701	22.1	7.25	43.5	7.9	3.3	85.5	9
26	Western	Tibet	2014	30.3172	1.47693	0.415929	140200	10.8	32.8	82.8	16.1	143.91	3.97846	3.09231	0.750769	20.1292	1444.68	3.75	0.344615	49.3846	108.9	16.75	49.5	6.1	1.7	75.4	9.8
27	Western	Shaanxi	2014	28.5426	37.9675	0.490787	932.8	12.5	34.1	95.8	91.6	178.73	10.7546	14.791	3.53123	8.93703	1898.32	5.28	0.255291	27.4513	11.6	4.53	65	6.2	2.9	86.7	9.6
28	Western	Gansu	2014	54.5912	69.764	0.898225	767	12.8	27.6	62.6	85	159.76	9.10352	10.1019	1.91189	9.97787	1589.13	4.72	0.168708	28.0925	19.5	7.34	38	6.1	2.9	83.4	9.5
29	Western	Qinghai	2014	45.5911	51.2504	5.39352	13675.5	10.8	31	86.3	59.2	145.93	10.3854	13.2465	1.20139	10.2049	2119.14	5.66	0.321181	28.5156	33.3	6.99	28.5	5.3	2.6	81.3	9.6
30	Western	Ningxia	2014	79.8688	123.894	1.34225	153	17.9	36.4	93.3	92.4	165.26	14.5988	16.5885	2.4056	5.77876	2295.34	4.91	0.237463	19.2257	14.8	8.64	25.5	7.2	2.6	87.7	9.8
31	Western	Xinjiang	2014	72.2758	77.4328	0.840032	3186.9	10.7	33.7	81.9	86.2	163.67	6.15828	6.96731	0.967312	7.38839	2596.82	6.22	0.377634	25.7187	39.1	14.27	50.5	5.9	2.8	86.8	8.8
1	Eastern	Beijing	2015	7.01885	0.958957	0.03085	124	16	45.8	78.8	88.4	276.38	37.6878	42.277	7.56947	4.07313	6899.76	5.14	0.288391	28.2249	8.5	3.25	87	10.3	1.4	80.6	10.9
2	Eastern	Tianjin	2015	12.6434	9.34836	0.0934806	83.6	10.1	32.1	92.7	91.5	237.53	21.4309	21.5928	5.99931	3.20917	3998.67	4.12	0.279361	18.41	8.1	6.72	70	11.7	1.7	81.6	10.9
3	Eastern	Hebei	2015	40.5306	27.827	1.18674	182.5	14.2	37.5	96	95.3	199.53	8.92253	9.84711	1.20449	10.2875	1897.02	4.61	0.210075	26.7962	8.8	4.11	51	5	2.2	83.6	9.1
4	Central	Shanxi	2015	31.7282	70.557	2.49043	257.1	11.6	35.7	97.2	89.2	206.3	12.8585	14.8446	2.09491	11.1384	1836.35	5	0.362035	29.1316	13.1	6.95	108	3.8	1.9	76.9	10.8
5	Western	Inner Mongolia	2015	46.8611	59.5024	1.49561	2141.2	19.3	36.2	97.7	93.1	214.55	12.3361	14.4316	2.23893	9.18893	2537.85	5.33	0.287705	27.6242	18.3	5.54	51	5.1	2.1	73.2	10.1
6	Eastern	Liaoning	2015	40.7222	30.3229	1.13133	408.1	11.5	37.6	95.2	93.1	226.4	16.1351	19.05	2.7598	7.6314	2340.74	6.09	0.235131	21.7605	8.5	6.08	11	5.4	2.8	85.4	11.1
7	Central	Jilin	2015	51.4982	21.4804	0.382916	1203.5	12.5	32.7	84.7	90.4	208.2	12.4998	12.5151	2.47111	7.42786	2467.24	5.25	0.235744	26.7482	15.4	6.65	22	5	2.3	78.5	9.8
8	Central	Heilongjiang	2015	92.3319	18.6272	0.496895	2129.8	12	32.7	78.2	84.4	209.93	12.79	15.225	2.82601	5.20997	2406.27	5.58	0.286767	22.5163	16.8	6.65	83	4.7	2.6	81.4	10.8
9	Eastern	Shanghai	2015	7.9134	4.17347	0.0743528	264.8	7.6	34	100	92.9	278.11	24.5053	30.0183	4.64239	1.82262	4729.19	5.08	0.13751	21.4731	5.7	2.15	43	15.1	2.5	95.7	10.6
10	Eastern	Jiangsu	2015	15.0406	11.3334	0.152618	730.5	14.6	39.5	100	93.9	244.01	11.5063	14.5982	2.02381	3.46855	3035.47	5.19	0.190138	24.5749	2.3	3.11	41	9.5	2.7	88.6	9.8
11	Eastern	Zhejiang	2015	15.9304	12.2177	0.104602	2547.5	13.2	36.7	99.2	92	264.85	12.9896	14.6939	1.79064	4.91746	3191.74	4.92	0.175272	24.5427	5.3	3.98	3	11.5	2.3	88.9	10.1
12	Central	Anhui	2015	39.5833	19.0875	0.593439	1495.3	13.4	37.2	99.6	96.7	211.28	8.03843	11.0937	1.36616	3.66495	1965.07	4.35	0.169356	21.8163	14	4.2	48	6.3	2.8	85	9.1
13	Eastern	Fujian	2015	23.4582	12.2042	0.190763	3468.7	13	39.3	99.2	89.5	245.21	10.1549	12.2686	1.20633	6.49498	2178.83	4.51	0.143072	24.996	10.1	4.82	36	8.9	2.4	82.6	8.7
14	Central	Jiangxi	2015	42.7884	30.834	0.644412	4394.5	14	41.1	94.5	87.7	208.35	6.50613	9.30546	1.05039	8.26444	1696.81	4.33	0.126644	25.7064	8.3	3.07	11	5.9	2.9	90.4	9.1
15	Eastern	Shandong	2015	27.8979	19.3792	0.314242	171.5	17.4	38.4	100	95.8	220.66	11.3173	13.4608	1.48895	7.4033	2331.69	5.27	0.195317	33.594	8.5	3.92	4	5.6	2.3	84.3	9.4
16	Central	Henan	2015	34.7874	24.7283	0.397869	303.7	10.2	33.3	96	93.6	205.34	7.74755	10.5445	1.54871	6.91599	1859.39	5.16	0.156788	29.3486	10.5	3.92	86	6.2	2.8	87.2	9.9
17	Central	Hubei	2015	33.3702	15.9283	0.262266	1740.9	11	32.8	91.5	93.4	226.75	10.695	15.1393	1.88274	5.90821	2726.67	5.86	0.148547	29.0937	9.1	4.37	51	6.7	2.9	92.4	9.8
18	Central	Hunan	2015	41.7858	17.8511	0.246556	2839.1	10	35.7	99.8	92.7	206.38	7.98579	10.7938	1.61194	8.85654	2140.58	5.85	0.177324	26.5855	14.2	4.84	34	4.8	3	86.4	9.4
19	Eastern	Guangdong	2015	22.0684	8.91327	0.0770334	1792.4	17.4	37.3	91.6	93.7	240.95	13.6126	16.5355	2.02997	3.85451	2253.84	4.02	0.11329	19.3694	6.1	4.64	44	11.4	2.3	83.5	8.8
20	Central	Guangxi	2015	42.3235	22.9426	0.415221	5096.5	11.6	32.9	98.7	90	207.23	9.09561	12.0148	1.71087	6.69632	1862.64	4.47	0.109541	29.2442	14.2	7.19	47	7.8	2.7	89.8	8.8
21	Eastern	Hainan	2015	50.7562	8.55659	0.113969	2184.9	13	33.6	99.8	74.2	230.33	10.3386	14.546	2.30794	4.98836	2573.42	4.25	0.213757	23.5026	8.3	5.01	33	6.2	2.1	79.4	9.3
22	Western	Chongqing	2015	24.1639	27.1548	0.179929	1518.7	17	37.4	98.6	94.8	221.84	12.1365	15.8404	2.49772	6.18436	2487.99	5.85	0.205537	27.3306	11.1	3.98	86	7.6	3.2	86.8	9.3
23	Western	Sichuan	2015	39.4777	20.7114	0.409808	2717.2	12	34.6	96.8	88.5	215.48	9.44461	12.1082	1.83529	9.29893	2287.3	5.96	0.236945	29.44	17.8	4.02	29	6.9	3.2	89.6	10.1
24	Western	Guizhou	2015	30.3091	57.0238	0.671741	3278.7	12.9	33.3	93.8	95.2	193.29	6.29396	7.99218	1.24811	7.05906	1799.37	5.57	0.320388	25.5102	20.5	5.04	70	5.4	3.1	80.9	8.3
25	Western	Yunnan	2015	37.4666	38.4579	1.03597	3959.3	10.6	33.6	90	91	203.76	6.02187	7.43749	0.852456	4.68218	2053.44	5.01	0.236114	21.071	23.6	7.05	36	7.7	3.2	82.9	8.8
26	Western	Tibet	2015	28.0946	1.59101	0.389715	120121	11.7	36	87	19.1	186.38	7.61515	5.52727	1.63333	19.7909	1796.7	4.33	0.421212	50.4152	100.9	16.9	97	6.1	1.8	73.2	8.8
27	Western	Shaanxi	2015	27.1399	33.2552	0.517705	881.1	12.6	34.4	98	91.6	216.12	11.5845	16.0512	3.71945	8.86583	2187.25	5.59	0.263651	27.6737	9.2	4.27	82	6	2.8	83.4	9.4
28	Western	Gansu	2015	53.8518	68.772	0.857692	635	12.2	27.2	64.2	89.6	199.78	9.39635	10.5533	1.86365	10.0908	1823.35	4.91	0.175585	28.1938	15.1	7.43	39	6.1	2.8	82.2	9.7
29	Western	Qinghai	2015	43.1514	48.1434	6.1513	10057.6	10.5	28.2	87.2	60	195.15	11.513	14.1317	1.25477	10.156	2552.67	5.87	0.313692	28.5529	31.9	6.96	43	5.2	2.3	76	9.5
30	Western	Ningxia	2015	72.4635	104.333	1.17798	138.4	18.1	36.3	89.9	93.1	214.7	15.3538	17.5906	2.38304	5.82018	2576.02	5.06	0.245614	19.5409	23.1	8.31	46	6.9	2.4	83.2	10.7
31	Western	Xinjiang	2015	70.8063	66.717	0.778891	3994.2	11.5	34.1	80.9	83.4	205.49	6.43061	7.4369	0.991195	7.15933	2989.88	6.37	0.383229	25.5807	38.5	14.2	81	5.7	2.8	86.9	8.8
1	Eastern	Beijing	2016	2.45049	0.296465	0.0235302	161.6	16	48.4	99.8	90.6	286.37	40.6055	44.6642	8.05421	4.05831	7695.28	5.39	0.290661	29.6629	10.5	3.69	60	10.4	1.5	82.2	10.5
2	Eastern	Tianjin	2016	2.6856	1.23274	0.0876134	121.6	10.6	37.2	94.2	92.1	245.838	23.6715	23.6861	6.27997	3.3569	4506.75	4.21	0.291753	19.5246	9.4	7.53	52	11.5	1.7	82.1	10.3
3	Eastern	Hebei	2016	7.87123	14.7443	1.08109	279.7	14.3	40.8	97.8	95.4	214.359	9.91647	10.8412	1.30292	10.3055	2141.78	4.83	0.21939	27.1601	11.1	4.06	110	5.2	2.2	86.3	8.8
4	Central	Shanxi	2016	10.1293	34.7013	3.1281	365.1	11.9	40.5	94.6	90.1	224.811	13.535	16.4622	2.40068	11.465	2179.24	5.15	0.396414	29.4903	12.1	7.48	86	4	2	75.9	10.5
5	Western	Inner Mongolia	2016	5.6702	28.488	1.70928	1695.5	19.8	39.9	98.9	94.5	229.926	13.0283	15.8727	2.35222	9.27997	2877.24	5.53	0.295567	28.275	15.6	5.96	82	5.2	2.1	74.7	9.9
6	Eastern	Liaoning	2016	7.49268	17.1621	0.939996	757.1	11.3	36.4	93.3	93.6	231.411	17.4703	20.8623	2.98798	7.84169	2562.28	6.5	0.275017	22.4698	9.2	6.86	56	5.4	2.7	83.8	10.8
7	Central	Jilin	2016	5.43622	7.91558	0.420253	1782	13.4	35	86.3	91.8	217.074	13.36	13.977	2.53603	7.63109	2744.21	5.53	0.257889	27.3888	14.6	6.67	120	5	2.3	78.3	9.6
8	Central	Heilongjiang	2016	12.863	10.577	0.533274	2217.1	11.9	35.4	80.6	91.4	221.886	13.3731	16.3217	2.8894	5.27173	2667.7	5.79	0.297719	22.8955	14.8	6.39	54	4.8	2.7	82.7	10.7
9	Eastern	Shanghai	2016	2.79648	2.25607	0.0637717	252.3	7.8	38.6	100	94.3	282.224	25.4297	31.5075	4.81557	1.81192	5211.65	5.34	0.141467	22.0965	3.4	2.19	11	14.8	2.6	95.8	10.1
10	Eastern	Jiangsu	2016	7.4749	7.29884	0.169108	928.6	14.8	42.9	99.9	94.6	253.753	12.4218	15.7956	1.99117	3.47202	3289.45	5.54	0.200215	25.3879	2.2	3.53	22	8.9	2.6	87.3	9.6
11	Eastern	Zhejiang	2016	5.87581	2.62026	0.117711	2378.1	13.2	41	100	93.9	268.105	13.7579	15.8491	1.89493	4.90958	3589.97	5.19	0.1861	25.8261	5.7	3.9	96	11.1	2.4	89.4	9.9
12	Central	Anhui	2016	13.8638	10.4528	0.583506	2018.2	14	41.7	99.9	97.4	228.778	8.45334	11.665	1.45483	3.69153	2191.04	4.55	0.172219	22.0767	13	4.22	45	6.2	2.7	84.8	8.8
13	Eastern	Fujian	2016	10.0244	8.18054	0.240363	5468.7	13.1	43.3	98.4	91.3	252.671	10.3434	12.9604	1.23506	6.52141	2413.12	4.51	0.146165	26.0329	8.5	4.87	51	9	2.4	81.9	8.7
14	Central	Jiangxi	2016	20.4546	23.8603	0.677604	4850.6	14.2	43.6	95	89.7	223.755	6.90614	9.92082	1.0556	8.18149	1979.91	4.55	0.131673	25.5919	9.9	2.87	2	5.9	2.9	89.4	9.1
15	Eastern	Shandong	2016	4.96883	9.75929	0.38736	222.6	17.9	42.3	100	96.2	232.566	11.8286	14.3725	1.58618	7.31014	2612.33	5.44	0.202346	32.2453	9.6	4.69	48	5.8	2.3	85	8.9
16	Central	Henan	2016	7.75389	9.16386	0.429237	354.8	10.4	39.3	98.8	95.9	223.123	8.15903	11.4008	1.52383	6.86991	2154.67	5.47	0.163224	29.127	9.4	3.99	37	6.3	2.8	87.9	9.7
17	Central	Hubei	2016	9.70131	4.74836	0.320615	2552.6	11	37.6	95.8	95	239.855	11.1774	16.0377	1.99133	5.89686	2869.43	6.13	0.157519	29.7669	8.6	4.63	14	6.8	3	92	9.7
18	Central	Hunan	2016	11.1497	6.85977	0.19511	3229.1	10.6	40.6	99.9	94.3	217.691	8.59381	11.65	1.67366	8.7917	2390.23	6.24	0.190189	27.2349	13.8	4.59	5	4.7	3	86	9.5
19	Eastern	Guangdong	2016	8.04232	3.0611	0.102282	2250.6	17.9	42.4	96.2	94	247.996	14.3691	17.987	2.04308	3.86572	2462.08	4.23	0.115972	20.1124	7.5	4.61	162	11.2	2.3	84	8.8
20	Central	Guangxi	2016	16.6758	7.46887	0.514641	4522.7	11.8	37.6	99	92.1	223.325	9.50175	12.8098	1.73564	6.59255	2110.1	4.64	0.111797	29.6881	12.7	6.6	51	7.8	2.7	88	8.6
21	Eastern	Hainan	2016	12.0976	3.29641	0.0821573	5360	12	40.3	99.9	77	231.559	11.0585	15.7628	2.38558	5.0209	2740.82	4.4	0.220481	24.1923	17.7	4.4	35	6.3	2.1	78.2	9
22	Western	Chongqing	2016	3.65816	6.27702	0.142047	1994.7	16.9	40.8	100	96.8	233.888	12.8386	17.2003	2.79196	6.12347	2915.1	6.26	0.224759	27.3711	13.1	4.27	58	7.4	3.2	84.4	9.2
23	Western	Sichuan	2016	10.2886	8.878	0.413548	2843.3	12.5	39.9	98.6	89.7	225.415	10.0898	13.3065	1.96413	9.28603	2574.12	6.28	0.250394	29.3339	17.5	3.91	49	7	3.3	90.2	10.1
24	Western	Guizhou	2016	10.2678	24.4199	0.770757	3009.5	15	36.8	94.7	94.6	209.455	7.07025	8.95796	1.38079	6.96434	2040.72	5.92	0.324641	26.4505	22.4	5.06	38	5.6	3	78.2	8.5
25	Western	Yunnan	2016	10.3776	28.0486	1.16909	4391.7	11.3	37.8	93	92.3	217.338	6.70323	8.70387	0.91533	4.78833	2371.2	5.31	0.253795	22.4973	23.3	7.31	103	7.6	3.1	83	8.6
26	Western	Tibet	2016	18.0414	1.70573	0.736488	141747	7.8	32.6	91.2	86.4	204.733	9.60294	7.33824	1.73824	19.2529	2039.24	4.37	0.426471	47.1941	109.9	16.52	39	6.1	1.7	74.5	9.2
27	Western	Shaanxi	2016	6.01585	11.77	0.5563	713.9	12.3	40.1	98.5	91.4	229.367	12.3686	17.769	3.86706	8.78085	2542.42	5.91	0.280072	28.7514	9.5	4.28	80	6	2.8	82.2	9.2
28	Western	Gansu	2016	11.4025	17.6173	0.931341	646.4	13.9	31.5	72.8	93.8	204.111	10.0115	11.1988	1.89087	10.2345	2125.36	5.15	0.176984	28.1877	17.1	7.46	37	6.2	2.8	82.6	9.1
29	Western	Qinghai	2016	11.3299	20.2209	6.82607	10376	10.8	31.1	96.3	77.8	200.382	11.3419	15.2182	1.19931	10.1512	3258.22	5.86	0.341924	26.9227	31.5	7.06	114	5.6	2.4	74.4	9.3
30	Western	Ningxia	2016	31.9918	60.8381	1.41482	143	18.3	40.4	98.3	93.7	212.356	16.2245	19.1108	2.73525	5.70935	3042.96	5.38	0.273381	20.2835	20	8.79	102	6.9	2.3	84.4	9.3
31	Western	Xinjiang	2016	25.2576	38.8502	1.22657	4596	12.2	38.5	83.3	85.7	208.722	7.45552	8.67751	1.20058	7.05272	2998.6	6.54	0.378501	26.3155	31.9	14.77	41	5.8	2.7	86.5	8.7
1	Eastern	Beijing	2017	1.33544	0.059231	0.0234916	137.2	16.2	48.4	99.9	97.5	329.944	42.9038	47.1308	9.19736	4.14312	8859.25	5.56	0.298997	32.2694	8	3.21	99	9.3	1.4	82.4	10.1
2	Eastern	Tianjin	2017	3.55629	1.75036	0.128668	83.4	14.2	36.8	94.4	92.6	284.034	27.1418	26.2993	6.94894	3.51773	4937.81	4.39	0.302128	22.3291	6	5.83	42	10.4	1.6	78.1	10.1
3	Eastern	Hebei	2017	9.01047	11.4691	1.10901	184.5	14.5	41.8	99.8	97.8	258.167	10.7492	11.6384	1.40316	10.5557	2713.14	5.25	0.249156	28.2659	8.3	3.24	69	5.2	2.2	83.7	8.8
4	Central	Shanxi	2017	7.9125	20.4373	3.00153	352.7	12	40.6	94.9	92.6	259.955	13.8872	17.3268	2.44843	11.5615	2646.06	5.34	0.395442	30.1843	13.5	6.25	58	4.2	2.1	77.6	10.4
5	Western	Inner Mongolia	2017	4.97218	21.6295	2.33862	1227.5	19.7	40.2	99.4	95.6	258.504	13.7887	16.9215	2.70407	9.3991	3384.57	5.94	0.318537	29.6527	13.1	5.41	72	5.1	2.2	74.7	9.8
6	Eastern	Liaoning	2017	7.5121	14.7832	1.07233	426	12.1	40.7	99.1	93.3	267.176	18.603	22.4852	3.0872	7.77829	2917.48	6.83	0.294063	23.3003	13.6	5.97	128	5.3	2.7	82	10.5
7	Central	Jilin	2017	7.22597	9.44479	0.569676	1447.3	11.4	35.8	71.8	91.3	254.765	13.804	14.285	2.65637	7.77791	3210.16	5.66	0.258907	28.0998	12.9	5.93	46	5	2.3	77.6	9.4
8	Central	Heilongjiang	2017	13.4403	10.7546	0.710956	1957.1	11.8	35.5	82.7	90	256.78	14.5581	17.8232	3.15681	5.41277	3158.88	6.38	0.320388	24.0291	21.3	5.52	95	4.7	2.7	78.9	10.5
9	Eastern	Shanghai	2017	1.97968	0.410752	0.0543356	140.6	8.2	39.1	100	94.5	336.651	26.4903	33.3544	5.16423	1.85483	5681.41	5.57	0.147202	23.6561	1.1	2.02	47	14.8	2.6	95.4	10.1
10	Eastern	Jiangsu	2017	6.17613	4.30445	0.158496	490.3	15	43	100	95.3	297.688	13.378	16.9742	2.26143	3.45696	3607.22	5.84	0.205034	27.6257	10.4	3.43	154	8.7	2.6	87.5	9.5
11	Eastern	Zhejiang	2017	4.44323	2.00627	0.107856	1592.1	13.3	40.4	100	95	318.052	15.0256	17.2982	2.06613	4.89287	4018.65	5.54	0.195138	26.9882	4.5	3.74	133	11.4	2.4	89.4	9.8
12	Central	Anhui	2017	10.9148	6.13788	0.47405	1260.8	14.3	42.2	99.9	97.3	271.596	9.03847	12.6924	1.53162	3.737	2609.15	4.89	0.180783	22.3104	15.3	3.79	68	6.2	2.7	86.2	8.7
13	Eastern	Fujian	2017	7.70197	3.34846	0.210742	2711.9	14.1	43.7	99.4	92.2	299.282	11.1739	13.9112	1.39951	6.41525	2800.07	4.66	0.149077	26.4824	9.5	4.33	70	8.6	2.4	83.1	8.6
14	Central	Jiangxi	2017	15.8072	14.8257	0.613781	3592.5	14.5	45.2	97.6	95.4	267.168	7.57548	11.0907	1.25183	8.04943	2374.24	5.06	0.148304	25.6757	8.2	2.81	66	5.9	2.9	85.8	8.9
15	Eastern	Shandong	2017	5.02903	5.75856	0.45204	226.1	17.8	42.1	100	97	272.059	13.3063	16.0863	1.86026	7.4859	3093.66	5.84	0.244294	32.424	9	4.3	166	5.9	2.2	83.4	8.6
16	Central	Henan	2017	6.43718	2.91467	0.39217	443.2	12	39.4	99.7	96.9	266.924	8.89328	12.3377	1.69234	6.8478	2563.63	5.85	0.166039	29.2373	10.4	3.68	87	6.1	2.8	88.4	9.6
17	Central	Hubei	2017	8.35622	2.9276	0.288546	2118.9	11	38.4	99.9	94.6	285.277	11.6069	16.7561	2.03235	5.88686	3403.76	6.37	0.16582	30.0337	9.6	4.13	123	6.9	3	92.7	9.5
18	Central	Hunan	2017	9.13264	5.16476	0.17784	2795.5	10	41.2	99.8	95.5	261.118	9.16116	12.3282	1.73149	8.48817	2749.21	6.59	0.19795	27.6055	12.7	4.37	73	4.6	2.9	85.2	9.1
19	Eastern	Guangdong	2017	7.36253	1.95793	0.0896248	1611.9	18.2	43.5	98	94.5	296.168	15.1383	19.0609	2.11696	3.87703	2646.76	4.41	0.120583	21.0409	6.8	4.4	170	10.6	2.3	84	8.7
20	Central	Guangxi	2017	18.3481	5.84946	0.521846	4912.1	12.4	39.1	99.9	94	261.938	10.2755	14.1653	1.74893	6.52822	2349.07	4.94	0.120033	30.1973	14	6.36	72	7.8	2.7	87.7	8.6
21	Eastern	Hainan	2017	11.4595	2.14653	0.105392	4165.7	12.2	40.1	100	86.8	275.64	11.5556	16.9156	2.2716	4.9856	3960.7	4.53	0.213992	24.6101	23.7	3.97	17	6.4	2.1	81.1	8.9
22	Western	Chongqing	2017	2.77665	5.22926	0.124388	2142.9	17.1	40.3	99.4	95.5	276.306	13.624	18.7137	2.96565	5.9631	3170.73	6.71	0.238232	27.0531	15	4.17	41	7.2	3.2	84.1	9.3
23	Western	Sichuan	2017	8.59088	5.5726	0.401555	2978.9	12.5	40	98.5	91.5	267.797	11.0154	14.7021	2.11244	9.34817	2966.57	6.79	0.267704	30.2573	13.4	3.53	65	7	3.4	91.3	10.5
24	Western	Guizhou	2017	8.90845	21.8078	0.784321	2947.4	15.3	37	95.2	94.8	251.457	7.41651	9.93137	1.5096	6.9361	2583.28	6.51	0.333947	27.9542	23.5	4.96	38	5.7	3	79.9	8.2
25	Western	Yunnan	2017	6.07828	12.1758	0.925836	4602.4	11.5	38.9	92.7	94.1	256.273	7.30173	10.0198	1.01918	4.87279	2672.28	5.72	0.26678	25.5849	19.7	6.07	59	7.6	3.1	83.2	8.5
26	Western	Tibet	2017	13.8428	1.37139	0.56338	142311	5.9	34.8	95.4	89	245.57	11.6877	8.54728	2.44986	18.7192	2768.44	4.78	0.424069	52.2378	95	15.94	49	5.9	1.7	72.1	8.7
27	Western	Shaanxi	2017	5.25629	7.76748	0.600461	1174.5	12.6	39.9	99	92.4	266.846	13.6965	19.6089	4.07941	8.65984	2866.48	6.29	0.29457	29.6014	9.3	3.71	49	6	2.8	83.7	9.1
28	Western	Gansu	2017	9.84748	13.8853	0.830619	912.5	14.9	33.3	98.4	94.9	243.78	10.5971	13.2926	1.97264	10.5389	2815.24	5.58	0.208565	28.8751	14.5	7.53	111	6.2	2.7	81.6	8.8
29	Western	Qinghai	2017	8.20778	18.7051	6.52387	13188.9	11.2	32.6	94.8	79.3	240.203	12.5734	17.4727	1.59044	10.2048	3959.95	6.41	0.361775	30.7338	29.4	7.32	43	5.3	2.2	70.6	9
30	Western	Ningxia	2017	27.1656	45.0602	1.65328	159.2	19.2	40.4	99.1	95.3	255.588	17.0496	21.8596	3.15887	5.62553	3104.5	5.84	0.296454	20.6582	23.3	8.13	80	6.8	2.3	80.8	8.9
31	Western	Xinjiang	2017	17.5607	26.5854	1.05682	4206.4	13.2	40	88.6	89.3	248.688	7.34798	8.74758	1.21048	6.87863	3347.75	6.85	0.370565	26.2351	30.9	12.94	44	5.8	2.7	85	8.5
1	Eastern	Beijing	2018	1.38256	0.0316257	0.020963	164.2	16.3	46.2	100	98.6	368.537	45.3431	48.9475	9.56478	4.18431	9637.23	5.74	0.29562	35.2089	10.7	2.86	46	9.1	1.4	83.4	10.1
2	Eastern	Tianjin	2018	3.1226	1.24292	0.140239	112.9	9.4	34.6	94.5	93.8	316.885	28.88	27.6392	6.79176	3.68836	5308.4	4.37	0.303688	23.9458	5.1	5.74	91	9.9	1.5	77.5	9.2
3	Eastern	Hebei	2018	7.32749	8.25134	0.987856	217.7	14.2	38	99.8	98.2	282.772	11.8139	12.5572	1.49744	11.0741	2780.24	5.58	0.283867	29.1729	8.8	3.11	47	5.1	2.1	82.7	9
4	Central	Shanxi	2018	7.06701	14.9992	3.0263	328.6	12.3	36.9	99.8	94.5	283.654	14.8298	18.6205	2.44575	11.4786	3352.34	5.6	0.390634	30.4637	14.2	5.7	140	4.2	2.1	79.6	10.5
5	Western	Inner Mongolia	2018	4.08208	19.1709	2.27194	1823	18.5	37.3	99.8	97.4	271.567	14.5227	18.0615	2.74071	9.59331	3629.01	6.27	0.337737	30.2176	10.5	5.15	131	5.1	2.2	76.1	9.6
6	Eastern	Liaoning	2018	5.72574	12.4858	0.966249	539.4	12	37.1	99.6	95.2	290.951	19.4022	23.6136	3.12957	7.87159	3289.43	7.21	0.31904	23.9119	9.9	5.71	65	5.2	2.5	78.1	10.3
7	Central	Jilin	2018	7.16496	7.23196	0.570385	1775.3	13.4	33.5	87.2	93.6	276.075	15.752	16.909	3.11031	8.60346	3663.47	6.18	0.31401	30.6083	15.4	5.51	65	5	2.3	76	9.3
8	Central	Heilongjiang	2018	12.0893	8.08851	0.807302	2675.1	12.3	32.8	86.9	91	274.735	15.1888	18.7929	3.1563	5.54854	3289.83	6.63	0.332131	24.0875	23.2	5.12	55	4.6	2.6	73.8	10.2
9	Eastern	Shanghai	2018	1.72435	0.300318	0.0497615	159.9	8.5	34.5	100	95.2	377.734	27.8974	34.8873	5.26222	1.91071	7228.43	5.74	0.144646	25.1176	1.4	2.38	132	14.4	2.6	95.9	10.2
10	Eastern	Jiangsu	2018	5.2358	3.26336	0.13972	470.6	14.7	39.7	100	95.6	334.021	14.4994	18.5979	2.55683	3.58691	4032.56	6.11	0.219394	30.0577	9.5	3.56	86	8.5	2.6	86.4	9.6
11	Eastern	Zhejiang	2018	3.74951	1.4129	0.0986159	1520.4	13.7	37.2	100	95.8	357.445	16.0233	18.3424	2.16005	4.92316	4154.59	5.79	0.205324	27.9445	4.1	3.55	121	10.9	2.4	89.5	9.6
12	Central	Anhui	2018	10.1772	4.57553	0.454854	1328.9	14.7	38.8	100	97.7	303.83	9.55135	13.5887	1.65619	3.79789	2959.17	5.19	0.187623	22.6205	9.6	3.29	65	6.4	2.7	83.3	8.7
13	Eastern	Fujian	2018	6.85508	2.64768	0.213349	1982.9	14.6	40.5	99.9	93.6	334.436	12.0383	14.9481	1.70419	6.43835	2926.18	4.88	0.156189	27.6162	8.8	3.76	149	8.3	2.4	83.9	8.6
14	Central	Jiangxi	2018	13.9442	10.1717	0.533929	2479.2	14.7	42.9	100	95.8	296.228	8.02903	11.9885	1.26656	7.75981	2552.96	5.37	0.158653	25.187	8.1	2.43	61	5.9	3	86.7	8.9
15	Eastern	Shandong	2018	4.38187	4.43682	0.450045	342.4	17.6	37.9	100	97.4	301.13	14.7366	17.9289	1.87645	7.70209	3247.54	6.06	0.256029	33.4528	9.5	3.69	18	5.6	2.2	82.5	8.8
16	Central	Henan	2018	5.40733	2.27706	0.407763	354.6	12.7	35.4	99.7	97.3	295.756	9.56377	13.1986	1.71817	6.86638	2974.47	6.34	0.185016	29.5041	11.5	3.72	28	6.1	2.9	87.6	9.5
17	Central	Hubei	2018	6.90979	2.31003	0.274332	1450.2	11.5	34.1	100	95.4	319.477	12.2141	17.3052	2.18743	5.90029	3699.72	6.65	0.16816	30.2092	9.7	3.59	130	6.8	3	92.7	9.4
18	Central	Hunan	2018	8.44978	3.25527	0.16865	1952	11	36.6	100	96	286.809	9.63919	13.139	1.90339	8.10671	3111.99	6.99	0.233911	27.1807	10.4	4.6	48	4.5	2.8	84.3	9.2
19	Eastern	Guangdong	2018	6.4461	1.43615	0.09117	1683.4	18.3	39.4	99.9	94.8	331.918	16.1369	20.4101	2.201	3.94266	2976.19	4.56	0.125769	22.4949	6.5	4.22	63	10.1	2.2	83	8.9
20	Central	Guangxi	2018	16.3905	5.09731	0.497712	3732.5	13.1	34.8	100	95	289.248	10.8423	15.0443	1.81302	6.43339	2684.48	5.2	0.126137	30.7471	10.5	5.82	8	7.6	2.8	87.6	8.7
21	Eastern	Hainan	2018	10.0815	1.64661	0.0997821	4495.7	10.2	36.6	100	89.2	309.718	12.5733	17.8065	2.59165	5.0723	3455.79	4.8	0.221996	26.0652	16.8	3.56	54	6.2	2.1	79.6	8.9
22	Western	Chongqing	2018	2.4842	3.97428	0.123119	1697.2	17.1	37.6	100	95.2	301.532	15.2181	20.9374	3.00474	6.1761	3552.57	7.1	0.252924	28.5602	12.1	3.82	39	6.8	3	82.2	9.4
23	Western	Sichuan	2018	7.60478	4.17283	0.389445	3548.2	13	36.1	99.3	93.6	294.304	11.6415	15.8827	2.33085	9.42519	3198.73	7.18	0.281697	31.2557	11.5	3.16	16	7	3.4	88.7	10.5
24	Western	Guizhou	2018	7.95007	17.9462	0.793711	2726.2	15.5	35.9	96.1	97.1	276.91	7.98482	11.1274	1.66405	6.90058	2758.08	6.82	0.342491	28.8744	19.5	5.25	7	5.8	3.1	81.8	8.1
25	Western	Yunnan	2018	5.15684	10.2156	0.946668	4582.3	11.9	35.5	98.2	95.9	285.791	7.59494	10.5477	1.04338	4.91346	3039.24	6.03	0.272167	27.3153	17.7	5.42	69	7.6	3.2	85.8	8.6
26	Western	Tibet	2018	11.3963	1.36011	1.69465	136805	8.7	35	96	90.1	274.334	12.8785	10.0847	2.5339	18.4718	3473.66	4.88	0.446328	53.6864	56.5	14.67	12	5.6	1.5	64.6	8.9
27	Western	Shaanxi	2018	4.30931	5.43106	0.568835	964.8	11.8	35.1	99.1	93.2	295.948	14.451	21.0542	4.21114	8.49962	3159.47	6.57	0.298906	30.5319	6.4	3.52	64	6	2.8	84	8.9
28	Western	Gansu	2018	8.29864	12.2611	0.74123	1266.6	13.7	29.7	99.8	96.4	266.823	11.1272	14.4903	1.86839	10.2525	3462.38	6.17	0.248907	28.47	18.6	6.74	37	6.2	2.8	81.6	8.4
29	Western	Qinghai	2018	8	15.5328	5.04039	16018.3	11.5	31.8	96	87.7	263.124	13.2794	18.6422	1.68995	10.2112	4098.82	6.49	0.374787	31.6065	25.6	6.5	20	5.2	2.2	73.2	9
30	Western	Ningxia	2018	26.1544	36.1643	1.73523	214.6	20.4	38.4	99.3	95.5	272.923	18.0113	23.1662	3.32676	5.80423	3436.91	5.96	0.325352	23.5521	20.4	6.35	13	7.1	2.2	79.9	8.9
31	Western	Xinjiang	2018	14.4695	18.4744	0.88802	3482.6	14.3	36	91.4	95.5	271.84	7.59484	8.9373	1.19802	6.67976	3803.28	7.19	0.359921	26.0135	27.8	11.01	48	5.7	2.7	85.6	8.5
1	Eastern	Beijing	2019	1.19969	0.0248271	0.0194667	114.2	16.4	47	100	99.3	399.003	48.0265	52.4279	9.94338	4.29954	10568.9	5.93	0.303196	38.1667	2.9	2.96	58	9.1	1.4	82.6	9
2	Eastern	Tianjin	2019	2.68642	1.13571	0.140016	51.9	9.2	34.3	100	96	344.112	31.07	29.0505	7.09025	3.86137	5426.39	4.37	0.318412	25.3957	5.1	5.47	67	9.7	1.5	79.8	9.4
3	Eastern	Hebei	2019	6.39805	6.59275	0.936115	149.9	14.3	38.6	99.4	98.3	305.06	12.2659	13.293	1.58587	10.9829	2850.4	5.66	0.284678	29.6321	8.4	3.01	124	5.3	2	81.3	9
4	Central	Shanxi	2019	6.43666	11.6237	3.06793	261.3	12.6	38.1	100	95.8	308.726	15.7023	19.6623	2.76637	11.5096	3202.83	5.86	0.401773	31.5879	12.5	4.79	46	4.3	2.1	76.6	10.3
5	Western	Inner Mongolia	2019	3.41955	17.611	2.47907	1765.5	18.7	37.4	99.8	97.4	293.889	15.4617	19.1019	2.97516	9.62236	3771.13	6.34	0.328778	31.3843	12.7	4.22	92	5.1	2	71.4	9.3
6	Eastern	Liaoning	2019	5.27372	9.53302	0.910108	587.8	12	38.3	99.4	96.2	311.012	20.1295	24.5422	3.15151	7.54618	3445.07	7.21	0.318915	23.8836	14.9	5.15	47	5.4	2.3	73.8	10
7	Central	Jilin	2019	6.52753	7.66808	0.457243	1876.2	12.5	34.6	90.2	95.2	292.774	16.2945	17.935	3.18015	8.54453	3953.02	6.33	0.325572	31.0421	12.5	5.38	149	5.1	2.3	76.2	9.3
8	Central	Heilongjiang	2019	11.7204	7.02608	0.723472	4017.5	12.4	32.8	95.5	92.8	292.869	16.0335	20.0052	3.29309	5.6768	3497.97	7	0.351459	24.6894	18.4	5.01	132	4.6	2.7	74.5	10.4
9	Eastern	Shanghai	2019	1.46429	0.190009	0.0480683	199.1	8.7	35.3	100	96.3	410.281	29.8751	37.4268	5.53446	2.02378	7374.27	6.03	0.150746	26.9295	3.1	1.8	66	14.2	2.6	96.2	10
10	Eastern	Jiangsu	2019	4.80575	2.78114	0.137953	287.5	15	39.9	100	96.1	361.927	15.6931	19.8975	2.57752	3.75735	4161.81	6.39	0.229189	32.258	7.3	3.42	64	8.5	2.5	85.7	9.4
11	Eastern	Zhejiang	2019	3.30145	1.17234	0.0916077	2281	14	37.4	100	97	387.488	17.1296	19.8176	2.30839	5.04235	4396.9	5.99	0.215216	29.4411	4.1	3.48	59	10.7	2.3	88.4	9.3
12	Central	Anhui	2019	9.27923	4.02437	0.449743	850.9	14.8	39.1	100	97.1	330.29	10.6069	14.8388	1.72899	4.03119	3107.38	5.46	0.20371	24.1955	11.3	2.97	150	6.6	2.7	83.1	8.6
13	Eastern	Fujian	2019	5.94357	2.80816	0.222508	3446.8	15	40.8	99.9	95.2	360.509	12.9301	15.8011	1.79913	6.42881	3218.43	5.09	0.163645	28.4278	8.1	3.76	86	8.2	2.3	82.8	8.6
14	Central	Jiangxi	2019	13.0601	8.53997	0.529	4405.4	14.5	42.5	100	95.4	319.13	8.78277	12.8616	1.43003	7.83835	2852.55	5.72	0.178698	26.0766	7.4	2.28	121	6	2.9	84.8	8.9
15	Eastern	Shandong	2019	3.90802	3.41755	0.455469	194.1	17.6	37.7	99.9	98	327.361	15.7194	18.9695	1.90896	7.89877	3452.51	6.25	0.258757	34.5523	8.2	3.64	68	5.7	2.1	80.7	8.6
16	Central	Henan	2019	4.68846	1.79767	0.464744	175.2	13.6	36.1	99.7	97.7	322.121	10.0453	13.8055	1.68256	6.82365	3226.4	6.64	0.199374	29.5953	9.2	3.59	162	6.2	2.8	88.1	9.3
17	Central	Hubei	2019	5.89082	2.12076	0.294261	1036.3	12	34.7	100	100	344.403	12.51	17.7441	2.24835	5.72279	4293.3	6.8	0.174625	29.9651	7.1	3.6	63	7.1	3	92.3	9.3
18	Central	Hunan	2019	7.82532	2.14841	0.188248	3037.3	11.8	36.5	100	97.1	310.85	10.1538	14.3857	2.01596	8.2619	3269.89	7.32	0.243373	31.3187	9.5	4.38	19	4.7	2.9	83.7	9.1
19	Eastern	Guangdong	2019	5.87857	1.04951	0.0936317	1808.9	18.1	38.2	100	96.7	360.608	17.0661	21.624	2.28905	4.08872	3286.19	4.73	0.130595	23.3371	7.3	4.19	34	10.2	2.2	82.2	8.4
20	Central	Guangxi	2019	15.4101	4.46911	0.483964	4258.7	13.5	35.4	100	97.5	309.913	11.7425	16.4265	1.95303	6.39362	2915.08	5.59	0.13609	31.8477	11.5	5.56	144	7.6	2.8	90	8.9
21	Eastern	Hainan	2019	8.41994	1.28836	0.114242	2685.5	10.6	37.1	100	93.7	328.752	13.1246	18.7367	2.66131	5.08241	4011.75	5.27	0.247236	27.0161	9.6	3.36	49	6.4	2.1	78.4	8.9
22	Western	Chongqing	2019	2.18184	2.9175	0.11565	1600.1	16.6	39	88.8	97.2	325.471	18.2547	25.2472	3.5436	6.27384	3943.22	7.42	0.26537	30.3789	10.7	3.54	67	7.1	3.1	82.2	9.4
23	Western	Sichuan	2019	7.10524	3.79902	0.403806	3288.9	14	36.9	99.8	95.3	317.11	12.9311	17.6191	2.55718	9.63956	3556.01	7.54	0.289426	33.259	10.9	3.18	7	7.4	3.4	89.4	10.3
24	Western	Guizhou	2019	7.40848	11.0618	0.759364	3092.9	16.4	36.6	96.6	96.8	293.511	8.76897	12.3041	1.91996	6.96622	3197.39	7.31	0.348233	30.5767	16.5	4.59	54	5.8	3.1	81.5	8.2
25	Western	Yunnan	2019	4.76326	8.76454	0.895504	3166.4	11.9	35.8	99.8	95.7	303.461	8.6067	12.0537	1.07594	5.01443	3359.72	6.42	0.291896	30.0617	14.5	5.4	36	7.3	3	83.8	8.5
26	Western	Tibet	2019	10.7398	1.48604	1.90717	129407	9.8	35.3	98.3	94.9	293.791	13.2521	10.7535	2.47091	18.3795	5054.63	4.87	0.432133	54.9529	63.7	12.64	16	5.1	1.5	64.8	9.2
27	Western	Shaanxi	2019	3.81539	4.93681	0.575578	1279.8	11.6	35.7	99.7	95.5	322.891	15.5112	22.5723	4.35624	8.52409	3759.76	6.86	0.306288	32.8854	9.8	2.93	13	6.2	2.7	81.7	8.7
28	Western	Gansu	2019	6.82713	10.0786	0.743838	1233.5	14.3	32.1	100	97.1	289.14	11.2902	16.8458	1.76485	9.86887	3398.67	6.84	0.286568	29.3472	12.9	6.12	41	6.2	2.8	82.3	8.6
29	Western	Qinghai	2019	6.69035	13.7102	5.30516	15182.5	11.9	33.1	96.3	95.1	282.646	14.1915	19.6847	1.73898	10.3627	4343.49	6.82	0.372881	33.3203	28.4	6.46	87	5.2	2.2	74.1	9.2
30	Western	Ningxia	2019	24.0325	32.458	1.71349	182.2	21	39	99.9	95.9	292.312	18.8215	23.7015	3.04045	5.68619	3587.2	5.9	0.305439	25.1046	17.6	4.49	41	7.1	2.2	81.1	8.7
31	Western	Xinjiang	2019	12.1616	14.9078	0.895485	3473.5	14.9	35.9	96.3	97.9	294.341	7.99336	9.21532	1.11372	6.58499	3717.53	7.39	0.358343	25.9316	18.9	8.1	72	5.8	2.8	87.9	8.4
1	Eastern	Beijing	2020	1.48424	0.0273665	0.011495	117.8	16.6	46.7	100	96.6	417.875	48.9127	53.8474	10.0014	4.41983	11712.7	5.8	0.297396	39.4701	4.8	2.85	106	6.3	1	60.9	9.9
2	Eastern	Tianjin	2020	11.1009	0.692714	0.123476	96	10.3	34.5	100	96.4	361.455	33.037	29.9501	7.20631	3.79135	5602.38	4.92	0.305731	26.4551	7.5	4.61	43	7	1.1	61.6	9.6
3	Eastern	Hebei	2020	35.1909	3.39132	0.941285	196.2	15.3	39.3	100	98.5	322.697	13.2851	14.4767	1.67287	11.2505	3223.17	5.92	0.30065	30.1865	9.3	2.88	99	4.7	1.8	70.8	9.3
4	Central	Shanxi	2020	35.1132	6.93941	2.41532	329.8	13.5	39.9	100	99.6	325.727	16.5855	21.1781	2.88678	11.2377	4402.73	6.41	0.406831	31.75	11	4.82	61	4	1.8	65.9	10.3
5	Western	Inner Mongolia	2020	40.8275	12.8985	2.02289	2091.7	19.2	37.4	99.9	97.8	309.394	16.1495	19.7545	3.10097	9.68745	4229.23	6.74	0.323373	32.5012	14.9	5.06	87	4.4	1.6	58.8	9.6
6	Eastern	Liaoning	2020	49.6733	5.75072	1.01637	930.8	13.4	39.2	99.5	98.2	326.294	20.6625	25.2822	3.05981	7.56059	3667.14	7.38	0.319352	24.2381	10.9	5.35	156	4.5	1.9	62.2	10.4
7	Central	Jilin	2020	45.6904	4.31083	0.379813	2418.8	12.9	35.7	100	97.7	308.256	18.4626	23.0453	3.39942	10.1799	4889.42	7.19	0.338442	35.8694	11.5	5.37	53	4.1	1.8	61.1	10
8	Central	Heilongjiang	2020	108.892	6.59277	0.494142	4419.2	12.8	33.2	99.9	96	306.075	17.0904	21.4241	3.39082	5.88254	4254.12	7.95	0.355103	25.5573	15.4	5.03	102	3.4	1.7	48.3	10.7
9	Eastern	Shanghai	2020	1.88294	0.134365	0.0467435	235.9	9.1	35.8	100	96.7	431.928	31.2597	39.0383	5.52122	2.12642	7930.18	6.12	0.159954	29.4114	7.4	1.83	44	11.1	2.3	85.2	10.7
10	Eastern	Jiangsu	2020	11.7584	1.05455	0.115558	641.3	15.3	40.1	100	96.8	381.613	16.5167	20.8103	2.78274	3.85773	4575.2	6.31	0.235453	33.7078	5.1	3.62	192	6.9	2.2	76.1	9.7
11	Eastern	Zhejiang	2020	8.23692	0.766018	0.0710534	1598.7	13.6	38.1	100	97.7	406.878	17.9148	20.8828	2.44686	5.00533	4796.68	5.6	0.220924	30.3976	3.9	3.57	137	8.8	2	77.9	9.5
12	Central	Anhui	2020	30.6617	2.70606	0.362248	2099.5	14.9	38.5	100	97.4	350.165	12.1793	16.2116	1.85855	4.4883	3849.53	6.68	0.227364	27.8427	7.1	3.23	98	5.5	2.3	72.4	9.7
13	Eastern	Fujian	2020	14.1902	1.39691	0.137642	1832.5	14.9	40.9	100	97.2	380.126	13.7082	16.4421	1.9325	6.46459	3618.24	5.22	0.167009	29.7241	9.2	3.63	87	6.9	2	71.6	8.7
14	Central	Jiangxi	2020	39.4995	3.36279	0.470311	3731.3	14.8	42.7	100	97.5	340.611	9.70096	14.026	1.52054	7.79166	3286.94	6.33	0.189846	27.1869	5.9	2.38	88	5.2	2.6	75.7	9
15	Eastern	Shandong	2020	20.9882	2.09035	0.341711	370.3	17.7	37.8	100	98.3	347.806	16.56	19.8414	2.03492	7.9813	3998.45	6.37	0.259727	35.115	6.8	3.53	197	4.9	1.8	71	8.9
16	Central	Henan	2020	26.2865	1.03566	0.279197	411.9	14.4	36.5	99.9	98.3	340.813	11.286	15.0408	1.85682	7.17612	3767.42	6.71	0.221805	31.3478	9.5	3.7	115	5.2	2.4	78.1	9.5
17	Central	Hubei	2020	35.2245	1.26843	0.206867	3006.7	13.8	36.6	100	97	358.636	13.2977	18.7221	2.34559	5.8926	5011.73	7.12	0.182425	31.0596	10	3.92	143	5.3	2.3	72.1	10.1
18	Central	Hunan	2020	35.3359	1.53867	0.104352	3189.9	12.2	37.2	100	97.8	332.035	10.4943	15.1546	2.04355	8.09489	3848.92	7.82	0.248145	30.7357	9.3	4.66	107	4.2	2.7	76.2	9.5
19	Eastern	Guangdong	2020	14.5638	0.914546	0.0626936	1294.9	18.1	39.4	99.9	97.7	379.535	17.8151	22.5411	2.39741	4.20395	3729.99	4.48	0.134668	24.3385	6.1	4.06	231	8.1	1.9	71.1	8.7
20	Central	Guangxi	2020	46.503	3.7284	0.407552	4229.2	12.9	35.9	100	99	325.171	12.7983	17.7484	2.05271	6.40582	3414.74	5.9	0.146053	34.1021	8.4	5.45	85	6.2	2.6	82.8	9.1
21	Eastern	Hainan	2020	31.2312	1.05813	0.129058	2626.8	11.6	36.8	100	98.7	344.049	14.5138	19.9909	2.88536	5.66692	4818.68	5.8	0.276773	30.6516	15.1	3.68	36	5.4	1.9	66.6	9.3
22	Western	Chongqing	2020	12.8214	1.87947	0.0908699	2397.7	16.5	39.6	93.8	98.2	344.764	19.4723	26.6879	3.7184	6.18216	4089.64	7.35	0.267692	31.8332	9.5	3.98	61	6.3	2.7	74.7	10
23	Western	Sichuan	2020	26.845	2.57264	0.306654	3871.9	14.4	37.4	100	96.9	334.823	13.8401	18.7143	2.67958	9.49634	3957.63	7.77	0.290896	34.1562	9.4	3.39	269	6.3	3	79	10.6
24	Western	Guizhou	2020	65.5114	8.0545	0.53381	3448.2	17	38.8	97.8	97.4	307.937	9.2121	12.9212	1.91298	7.03447	3992.05	7.17	0.357193	32.3555	15.9	4.75	65	5.1	2.8	75.7	8.4
25	Western	Yunnan	2020	27.9734	5.96177	0.712547	3813.5	12.3	36.6	100	97.6	318.478	9.17556	13.2084	1.19287	5.20772	3946.26	6.89	0.306	32.6423	12.4	5.32	106	6.4	2.7	77.5	8.7
26	Western	Tibet	2020	278.814	2.71293	1.01958	126473	12	35.9	99.6	96.3	310.529	13.0478	11.8606	2.62596	18.141	8857.13	5.09	0.470485	56.0342	47.9	13.51	14	5.1	1.3	56.2	7.7
27	Western	Shaanxi	2020	18.6683	2.44371	0.474756	1062.4	12.8	37.1	99.9	96.8	342.042	16.5141	23.9286	4.52829	8.39712	4184.29	6.89	0.307989	33.0056	7.7	3.11	73	5.2	2.2	68.7	9.1
28	Western	Gansu	2020	66.0299	7.32474	0.604434	1628.7	15.2	32.5	100	97.2	305.5	11.1841	16.4554	1.57688	9.83679	3675.6	6.87	0.281942	29.9891	15.1	6.21	47	5.3	2.5	71.6	8.7
29	Western	Qinghai	2020	28.5244	12.8689	5.23101	17107.4	12.5	33.7	99.3	95.3	298.227	15.1251	20.5925	2.05469	10.152	4787.46	6.97	0.362692	33.9716	24.9	6.43	24	4.6	2.1	70.2	9
30	Western	Ningxia	2020	56.1924	17.3091	1.71864	153	21	39.6	100	96.7	310.016	19.6455	24.7333	3.07242	5.891	4669.81	5.73	0.302387	27.624	11.2	4.7	15	6	1.8	68.8	8.7
31	Western	Xinjiang	2020	50.2519	9.1203	0.677945	3111.3	14	37	99.1	98.3	308.349	8.03091	9.43489	1.22409	6.43546	4398.38	7.02	0.353987	25.6245	17	9.06	55	5	2.1	69.9	8.8
1	Eastern	Beijing	2021	1.20947	0.024932	0.00481754	280	16.6	46.9	100	97.2	445.441	51.3997	56.6862	8.60164	4.46642	12643.1	5.95	0.294198	41.2165	2.2	2.9	116	8	1.2	73.2	8.9
2	Eastern	Tianjin	2021	9.89083	0.518507	0.122778	288.4	9.7	35.3	100	96.8	395.735	37.7109	34.0932	5.94101	3.99782	9103.3	5	0.314639	29.5899	8.1	4.2	49	8.1	1.2	68.4	8.4
3	Eastern	Hebei	2021	38.0114	3.15412	1.01257	505.1	15.1	39.3	100	99.1	352.44	15.8972	16.2158	2.15977	11.4164	4477.94	6.11	0.321563	31.0179	9	2.8	100	5	1.7	68.9	9.2
4	Central	Shanxi	2021	27.2747	4.5955	2.0319	596.6	13.7	39.9	100	98.4	359.701	18.2693	22.8937	2.57672	11.2359	4524.58	6.58	0.410057	32.6595	12.8	4.4	62	4.6	1.8	67	10.3
5	Western	Inner Mongolia	2021	37.396	7.65538	2.0089	3926.3	20	38.6	99.9	97.9	344.759	18.0017	21.505	2.89292	9.86833	4518.85	6.94	0.335833	32.9517	9.9	4.2	91	4.9	1.6	60.1	9.4
6	Eastern	Liaoning	2021	43.4531	3.69982	0.892181	1206.3	13.4	39.4	99.8	98.5	357.235	22.4084	27.5524	3.06668	7.31118	5377.48	7.67	0.341452	25.1993	11.1	5	161	5	2	62.7	10.1
7	Central	Jilin	2021	57.6644	3.29825	0.379434	1923.8	13.5	36.7	100	97.6	339.413	17.3886	21.3406	2.63411	10.1705	7458.57	7.43	0.347368	36.1857	10.9	5.6	68	4.9	2	66.4	9.9
8	Central	Heilongjiang	2021	57.2181	3.88354	0.558901	3800.2	13.6	33.6	100	96.8	341.139	18.6979	23.015	2.92928	6.00704	4849.44	8.34	0.37984	25.6262	14.2	4.2	109	4.1	1.9	55.5	10.8
9	Eastern	Shanghai	2021	1.73866	0.128081	0.0479696	216.6	9	36.1	100	96.9	458.97	33.7706	41.7272	5.15428	2.2724	8834.35	6.44	0.171153	32.9811	1.6	1.7	53	13.5	2.4	89.3	10
10	Eastern	Jiangsu	2021	10.2688	0.722628	0.112156	589.8	15.6	40.4	100	97	412.921	19.4874	23.4626	3.36814	3.92557	4935.78	6.45	0.238683	34.72	4.3	2.6	203	7.1	2.2	77.2	9.5
11	Eastern	Zhejiang	2021	6.78369	0.574421	0.0722974	2067.5	12.9	37.6	100	97.9	434.609	19.8635	22.5963	2.8737	5.04908	6445.37	5.66	0.227064	31.5422	4.1	3.3	144	9.4	1.9	79.9	8.9
12	Central	Anhui	2021	27.9439	1.90183	0.337716	1445.9	14.5	40.4	100	97.1	384.624	14.3726	18.0964	2.01309	4.51971	4759.2	6.72	0.218878	28.7654	5.6	3.1	111	6	2.3	70.7	8.9
13	Eastern	Fujian	2021	11.4092	1.16012	0.136549	1817.7	15	40.8	100	98.3	410.313	15.9582	18.8708	2.46167	6.55911	5621.67	5.35	0.169811	30.2515	6.2	3.2	93	7.5	2.1	73.6	8.7
14	Central	Jiangxi	2021	36.9918	2.40985	0.38937	3142.3	16.2	43.3	100	98.1	372.174	11.6522	16.0611	1.54417	7.79632	4097.58	6.8	0.207881	27.0449	5	2.2	98	5.8	2.6	76.2	9
15	Eastern	Shandong	2021	18.8071	1.50551	0.303661	516.6	17.9	38.9	100	98.4	380.683	19.3246	22.1077	3.01681	8.06903	4314.75	6.63	0.260964	34.9879	5.5	3.6	196	5.5	2	75.3	8.8
16	Central	Henan	2021	25.7857	0.910466	0.282692	695.3	15.1	36.5	100	99.2	374.374	13.5972	16.9157	2.16544	7.60639	4698.43	7.3	0.243853	31.6332	11.1	3.9	141	5.6	2.4	80.1	9.4
17	Central	Hubei	2021	31.3426	1.03293	0.204287	2054.1	14.6	38.9	100	97.8	391.901	15.4645	20.8393	2.49983	5.97307	5456.45	7.44	0.200172	31.9985	8.6	3.5	161	6.5	2.5	78.9	9.4
18	Central	Hunan	2021	32.9595	1.09589	0.105204	2699.3	12.6	38.3	100	98.6	362.365	11.7901	16.2188	1.66868	8.05708	4370.11	8.04	0.259136	30.5236	5.1	4.4	124	4.8	2.8	77.6	9.4
19	Eastern	Guangdong	2021	12.7107	0.660177	0.0635605	965.1	17.7	38.9	100	98.4	406.531	19.8333	24.9366	2.21405	4.34713	4336.23	4.64	0.138915	25.7257	8.4	3.9	254	9.1	2	74.3	8.7
20	Central	Guangxi	2021	38.73	2.802	0.379372	3065.2	13.8	35.4	100	99.1	355.114	15.1729	20.8128	2.08954	6.48064	3720.43	6.33	0.15942	34.5412	8.8	5.3	94	6.8	2.5	81.6	8.7
21	Eastern	Hainan	2021	26.5224	0.658204	0.101618	3362.2	13	37	100	99.6	375.354	16.3402	22.6676	2.00196	5.76569	5544.3	6.02	0.263725	32.2735	14.7	4.4	36	5.8	1.9	68.3	9.1
22	Western	Chongqing	2021	12.1245	1.49613	0.0812719	2338.6	16.7	39.3	96.6	98.9	373.223	22.8179	28.4443	2.57347	6.31009	4633.85	7.5	0.267123	33.1333	9.8	3.8	65	7.1	2.8	78.2	9.7
23	Western	Sichuan	2021	25.2218	1.95969	0.268055	3493.4	13.7	38	100	96.4	363.608	16.7581	21.3942	2.27843	9.18239	4365.54	7.91	0.296345	35.3747	6	3.7	299	6.9	2.9	82.2	10.4
24	Western	Guizhou	2021	60.4266	5.65524	0.55707	2831.1	16	39.8	99	98.5	340.798	11.3217	15.1656	1.52804	7.13006	4346.39	7.71	0.376168	31.7308	9.7	4	79	5.4	2.8	76.5	8.3
25	Western	Yunnan	2021	25.5771	4.31414	0.657353	3433.5	12.9	38.5	100	98.1	346.931	9.98358	14.4134	1.64371	5.30256	4382.17	7.04	0.299574	33.0096	12	4.5	107	7.1	2.8	78.5	8.7
26	Western	Tibet	2021	65.9316	0.550917	0.927809	120462	13.3	36	99.7	83.5	342.1	15.3251	13.5546	3.13661	18.0328	6256.21	5.37	0.489071	52.0847	46.7	11.5	17	5.1	1.3	56.6	8.2
27	Western	Shaanxi	2021	17.0275	1.87202	0.437905	2155.8	12.9	37.6	100	97.1	374.157	18.3857	25.0336	4.71295	8.39277	4721.57	7.2	0.321194	31.6211	9.9	3	82	5.8	2.3	72.4	9
28	Western	Gansu	2021	64.5639	6.49019	0.611326	1118	14.9	32.7	100	97.3	341.158	14.3683	20.161	2.33494	9.78835	5132.15	7.36	0.280723	30.3578	10.3	6.1	62	5.5	2.2	69.6	8.5
29	Western	Qinghai	2021	23.7349	11.7536	4.70712	14190.4	12.8	32.9	99.4	95.7	329.889	16.9764	22.8603	3.64646	10.1195	5687.56	7.1	0.373737	32.9209	24.8	5.7	25	5	1.9	66.6	9
30	Western	Ningxia	2021	54.1798	13.1866	1.73739	128.6	20.5	39.7	100	98.2	344.862	21.0083	26.2221	2.4869	5.85103	4101.02	5.68	0.293793	27.8524	10.5	4.4	19	6.4	1.8	67.4	8.4
31	Western	Xinjiang	2021	41.906	7.51105	0.661989	3124.2	15.4	37.9	100	97.3	341.768	8.30166	9.85129	1.87138	5.99768	7572.62	7.19	0.356895	25.7358	12.2	8.6	56	5.5	2.1	73.6	8.3
1	Eastern	Beijing	2022	1.05321	0.0245128	0.00233112	442.2	16.6	47.1	100	97.8	452.83	54.0101	59.6612	7.21841	4.52335	13604.5	6.1	0.291667	43.0614	1.1	3.3	126	9.7	1.4	67.9	8.8
2	Eastern	Tianjin	2022	9.4494	0.399723	0.129665	480.8	9.1	36.1	100	97.2	407.305	42.3602	38.2128	4.63683	4.19663	12639.8	5.08	0.322817	32.6963	8.7	4.5	55	9.2	1.3	63.3	8
3	Eastern	Hebei	2022	42.3999	3.11559	1.12619	814	14.9	39.3	100	99.7	360.651	18.5507	17.9916	2.6531	11.6019	5747.46	6.3	0.343127	31.905	8.7	2.9	101	5.3	1.6	64.3	9.1
4	Central	Shanxi	2022	23.8846	3.31994	1.9174	863.4	13.9	39.9	100	97.2	366.066	19.8977	24.5389	2.2574	11.1974	4631.94	6.75	0.411951	33.4645	14.6	4.2	63	5.2	1.8	62.6	10.1
5	Western	Inner Mongolia	2022	35.6472	3.89367	2.04265	5760.9	20.8	39.8	99.9	98	353.896	19.8267	23.2228	2.68013	10.0337	4801.53	7.14	0.347772	33.3503	4.9	3.7	95	5.4	1.6	55.4	9.1
6	Eastern	Liaoning	2022	39.6784	2.0598	0.817737	1481.8	13.4	39.6	100	98.8	365.246	24.208	29.8904	3.07767	7.06791	7118.71	7.96	0.364308	26.2071	11.3	4.8	166	5.5	2.1	58.4	9.6
7	Central	Jilin	2022	73.75	2.61939	0.410705	1428.8	14.1	37.7	100	97.5	343.667	16.3118	19.6239	1.8552	10.1729	10092.6	7.67	0.356899	36.5515	10.3	5.1	83	5.7	2.2	58.6	9.8
8	Central	Heilongjiang	2022	13.2733	1.58839	0.620275	3181.2	14.4	34	100	97.6	347.594	20.2227	24.495	2.43821	6.09584	5427.43	8.73	0.402711	25.5321	13	4.6	116	4.8	2.1	55.7	9.6
9	Eastern	Shanghai	2022	1.7334	0.131459	0.0523371	197.3	8.9	36.4	100	97.1	460.691	36.4966	44.6796	4.81616	2.43273	9796.11	6.76	0.183434	36.7669	0.8	1.8	62	15.9	2.5	79.7	17.2
10	Eastern	Jiangsu	2022	9.61976	0.487111	0.115824	538.3	15.9	40.7	100	97.2	424.065	22.4855	26.152	3.95796	4.00129	5305.04	6.59	0.242396	35.8001	3.5	3.1	214	7.3	2.2	74.5	8.9
11	Eastern	Zhejiang	2022	5.98596	0.449885	0.0777066	2536.3	12.2	37.1	100	98.1	440.045	21.8847	24.4008	3.30865	5.11875	8100.82	5.72	0.234301	32.8343	4.3	3.1	151	10	1.8	79.6	8.5
12	Central	Anhui	2022	26.9704	1.30381	0.333089	792.3	14.1	42.3	100	96.8	393.321	16.5445	19.9572	2.16517	4.54676	5661.1	6.76	0.210217	29.6577	4.1	3.2	124	6.5	2.3	68.4	8.8
13	Eastern	Fujian	2022	9.24073	0.977633	0.137206	1802.9	15.1	40.7	100	99.4	420.752	18.2875	21.3947	3.00191	6.6915	7645.36	5.48	0.173591	30.953	3.2	3.7	99	8.1	2.2	72.7	8.7
14	Central	Jiangxi	2022	36.6821	1.75724	0.342419	2553.3	17.6	43.9	100	98.7	378.829	13.5652	18.0446	1.56316	7.77783	4894.51	7.27	0.225265	26.8229	4.1	2.3	108	6.4	2.6	73	9
15	Eastern	Shandong	2022	18.1934	1.11327	0.291382	662.9	18.1	40	100	98.5	390.376	22.1134	24.4015	4.00256	8.16668	4636.4	6.89	0.262521	34.9038	4.2	3.6	195	6.1	2.2	68.7	8.4
16	Central	Henan	2022	25.9388	0.819495	0.292428	978.7	15.8	36.5	100	100	382.395	15.8596	18.723	2.46586	8.00334	5613.51	7.89	0.264891	31.7694	12.7	3.7	167	6	2.4	73.1	9.3
17	Central	Hubei	2022	29.8651	0.897275	0.213027	1101.5	15.4	41.2	100	98.6	398.81	17.7829	23.1744	2.6819	6.12491	5960.08	7.76	0.220055	33.3111	7.2	3.4	179	7.7	2.7	77.2	9.2
18	Central	Hunan	2022	32.0533	0.753476	0.109553	2208.7	13	39.4	100	99.4	371.949	13.0845	17.2767	1.29013	8.01257	4891.05	8.26	0.269988	30.2856	2.55	4.6	141	5.4	2.9	74.8	9.5
19	Eastern	Guangdong	2022	11.9933	0.487273	0.0686656	635.3	17.3	38.4	100	99.1	416.359	21.983	27.498	2.04646	4.51995	4970.81	4.8	0.14411	27.2869	10.7	3.9	277	10.1	2.1	72.2	8.3
20	Central	Guangxi	2022	33.6899	2.13069	0.370406	1901.2	14.7	34.9	100	99.2	362.024	17.5591	23.8942	2.12958	6.56568	4030.5	6.76	0.172974	35.0345	9.2	5.1	103	7.4	2.4	79.5	8.8
21	Eastern	Hainan	2022	25.0349	0.391599	0.0882931	4097.6	14.4	37.2	100	100	382.282	18.1607	25.334	1.13437	5.8705	6266.31	6.24	0.251217	33.9133	14.3	4.7	36	6.2	1.9	63.6	9.3
22	Western	Chongqing	2022	12.2157	1.25215	0.0776546	2279.5	16.9	39	99.4	99.6	382.226	26.174	30.2169	1.43168	6.44195	5180.38	7.65	0.266729	34.4532	10.1	3.9	69	7.9	2.9	75.9	9.6
23	Western	Sichuan	2022	24.8776	1.51604	0.246115	3114.9	13	38.6	100	95.9	371.611	19.6736	24.0712	1.87724	8.86781	4772.93	8.05	0.301767	36.5898	2.6	3.9	329	7.5	2.8	79.1	10.2
24	Western	Guizhou	2022	59.4724	3.86559	0.610277	2214	15	40.8	100	99.6	344.682	13.4033	17.3724	1.139	7.20747	4689.79	8.25	0.394191	31.0246	3.5	3.7	93	5.7	2.8	75.2	8.5
25	Western	Yunnan	2022	24.2696	3.04053	0.629166	3053.5	13.5	40.4	100	98.6	354.706	10.7217	15.5178	2.08502	5.35819	4787.91	7.19	0.290859	33.1315	11.6	4.5	108	7.8	2.9	76.2	8.6
26	Western	Tibet	2022	32.1554	0.268686	0.900309	114450	14.6	36.1	99.8	70.7	334.686	17.7143	15.3462	3.67033	18.044	3685.6	5.65	0.510989	48.4643	45.5	11.9	20	5.1	1.3	48.6	7.9
27	Western	Shaanxi	2022	16.0531	1.45228	0.417115	3249.2	13	38.1	100	97.4	381.293	20.2442	26.1213	4.89434	8.38271	5255.46	7.51	0.334176	30.2156	12.1	2.8	91	6.4	2.4	70	9.1
28	Western	Gansu	2022	64.9304	5.97388	0.631517	607.3	14.6	32.9	100	97.4	345.218	17.4912	23.7781	3.08387	9.69061	6567.9	7.85	0.27809	30.5754	5.5	6.1	77	5.7	1.9	63	8.6
29	Western	Qinghai	2022	20.2548	11.0764	4.37162	11273.4	13.1	32.1	99.5	96.1	329.753	18.8269	25.1277	5.23361	10.0908	6586.32	7.23	0.384874	31.8857	24.7	5	26	5.4	1.7	59.7	8.8
30	Western	Ningxia	2022	53.2056	10.1402	1.77055	104.2	20	39.8	100	99.7	356.626	22.3887	27.7349	1.91071	5.82005	3543.79	5.63	0.285714	28.1195	9.8	3.9	23	6.8	1.8	64.3	8.2
31	Western	Xinjiang	2022	36.4273	6.4409	0.665566	3137.1	16.8	38.8	100	96.3	342.659	8.57441	10.2702	2.51991	5.56049	10752.6	7.36	0.359876	25.8523	7.4	9.1	57	6	2.1	67.4	8.3

## Sheet: Influencing factors
ID	Region	Province	Year	x1	x2	x3	x4	x5
1	Eastern	Beijing	2010	73856	85.96	33.4932	103700	27.5
2	Eastern	Tianjin	2010	72994	79.55	43.1578	53500	23.3
3	Eastern	Hebei	2010	28668	44.5	5.81184	104200	29.6
4	Central	Shanxi	2010	26283	48.05	1.62284	54500	28.5
5	Western	Inner Mongolia	2010	47347	55.5	0.934128	34400	31.92
6	Eastern	Liaoning	2010	42355	62.1	14.3009	129500	22.8
7	Central	Jilin	2010	31599	53.35	5.93963	73600	27.1
8	Central	Heilongjiang	2010	27076	55.66	0.726349	91000	25.1
9	Eastern	Shanghai	2010	76074	89.3	98.5567	74700	23.6
10	Eastern	Jiangsu	2010	52840	60.58	56.7379	184400	23.9
11	Eastern	Zhejiang	2010	51711	61.62	22.5624	104200	23.2
12	Central	Anhui	2010	20888	43.01	4.44718	81800	29.7
13	Eastern	Fujian	2010	40025	57.1	26.7969	67000	29.8
14	Central	Jiangxi	2010	21253	44.06	8.54544	76500	40.7
15	Eastern	Shandong	2010	41106	49.7	16.6473	176400	24.3
16	Central	Henan	2010	24446	38.5	1.32498	127700	30.1
17	Central	Hubei	2010	27906	49.7	4.68651	138400	30.4
18	Central	Hunan	2010	24719	43.3	1.30936	106800	28.9
19	Eastern	Guangdong	2010	44736	66.18	71.279	146300	23.8
20	Central	Guangxi	2010	20219	40	3.48248	46100	37.2
21	Eastern	Hainan	2010	23831	49.8	20.4512	13000	34.1
22	Western	Chongqing	2010	27596	53.02	4.06316	62400	27.8
23	Western	Sichuan	2010	21182	40.18	5.03587	122300	34
24	Western	Guizhou	2010	13119	33.81	0.25666	29200	46.6
25	Western	Yunnan	2010	15752	34.7	0.604398	45300	39.1
26	Western	Tibet	2010	17027	22.67	0.0732231	4000	68
27	Western	Shaanxi	2010	27133	45.76	3.38443	107300	30.8
28	Western	Gansu	2010	16113	36.12	0.236981	42000	39.5
29	Western	Qinghai	2010	24115	44.72	0.675095	5200	43.6
30	Western	Ningxia	2010	26860	47.9	1.28839	5400	39.1
31	Western	Xinjiang	2010	25034	43.01	0.442088	25200	37.5
1	Eastern	Beijing	2011	81658	86.2	30.5207	108700	28.2
2	Eastern	Tianjin	2011	85213	80.43	40.6315	55200	25.4
3	Eastern	Hebei	2011	33969	45.59	5.3276	117700	32
4	Central	Shanxi	2011	31357	49.79	1.52023	62900	32.7
5	Western	Inner Mongolia	2011	57974	57.04	1.10766	40300	34
6	Eastern	Liaoning	2011	50760	64.05	13.3634	137500	23.7
7	Central	Jilin	2011	38460	53.4	5.61835	86500	30.4
8	Central	Heilongjiang	2011	32819	56.49	0.583574	105900	25.6
9	Eastern	Shanghai	2011	82560	89.3	98.3603	80900	23.2
10	Eastern	Jiangsu	2011	62290	62.01	50.6747	211600	26.4
11	Eastern	Zhejiang	2011	59249	62.29	21.5686	113200	23.1
12	Central	Anhui	2011	25659	44.8	4.34182	103200	33.9
13	Eastern	Fujian	2011	47377	58.11	25.2616	79400	30.7
14	Central	Jiangxi	2011	26150	45.75	7.46722	82900	39.9
15	Eastern	Shandong	2011	47335	50.86	15.2974	176300	25.8
16	Central	Henan	2011	28661	40.47	3.59234	150700	33.2
17	Central	Hubei	2011	34197	51.78	4.63872	149800	30
18	Central	Hunan	2011	29880	44.97	1.49485	117500	32
19	Eastern	Guangdong	2011	50807	66.57	66.7466	158900	27.1
20	Central	Guangxi	2011	25326	41.9	3.8272	55100	39.1
21	Eastern	Hainan	2011	28898	50.34	25.7617	14800	34.1
22	Western	Chongqing	2011	34500	54.98	8.66219	66000	32.4
23	Western	Sichuan	2011	26133	41.85	7.17381	134500	34
24	Western	Guizhou	2011	16413	35.03	0.253747	34800	48.6
25	Western	Yunnan	2011	19265	36.57	0.544007	49200	37.6
26	Western	Tibet	2011	20077	22.81	0.00424311	4300	68
27	Western	Shaanxi	2011	33464	47.35	2.90595	116100	30.8
28	Western	Gansu	2011	19595	37.25	0.178435	50300	41.1
29	Western	Qinghai	2011	29522	46.53	0.151862	6000	43.6
30	Western	Ningxia	2011	33043	50.2	1.23175	9900	39.1
31	Western	Xinjiang	2011	30087	43.73	0.325285	27600	35.5
1	Eastern	Beijing	2012	87475	86.29	26.2956	111800	26.9
2	Eastern	Tianjin	2012	93173	81.55	37.9099	60700	25.2
3	Eastern	Hebei	2012	36584	46.6	4.21668	130800	29.5
4	Central	Shanxi	2012	33628	51.32	2.3102	70400	31.1
5	Western	Inner Mongolia	2012	63886	58.42	0.695642	44800	33
6	Eastern	Liaoning	2012	56649	65.65	11.9504	145600	23
7	Central	Jilin	2012	43415	54.54	5.83318	94000	26.9
8	Central	Heilongjiang	2012	35711	56.88	0.482188	116700	23.2
9	Eastern	Shanghai	2012	85373	89.3	90.6795	83200	21.3
10	Eastern	Jiangsu	2012	68347	63.01	41.7783	222900	25.6
11	Eastern	Zhejiang	2012	63374	62.91	18.7902	123500	22.2
12	Central	Anhui	2012	28792	46.3	3.65819	112800	32.9
13	Eastern	Fujian	2012	52763	59.32	23.6818	87800	32.9
14	Central	Jiangxi	2012	28800	47.39	6.48314	92100	40.9
15	Eastern	Shandong	2012	51768	52.03	12.8705	203300	25.8
16	Central	Henan	2012	31499	41.99	7.20422	165300	32.3
17	Central	Hubei	2012	38572	53.23	3.92436	164000	28
18	Central	Hunan	2012	33480	46.22	1.78961	129600	31.5
19	Eastern	Guangdong	2012	54095	67.15	63.1867	178700	26.9
20	Central	Guangxi	2012	27952	43.48	4.66151	60700	36.6
21	Eastern	Hainan	2012	32377	51.02	25.3871	16800	37.1
22	Western	Chongqing	2012	38914	56.64	13.8023	72000	31.5
23	Western	Sichuan	2012	29608	43.35	7.98619	151000	33.7
24	Western	Guizhou	2012	19710	36.3	0.175116	37200	50.5
25	Western	Yunnan	2012	22195	38.47	0.381922	57000	38
26	Western	Tibet	2012	22936	22.87	0.00367388	4500	68
27	Western	Shaanxi	2012	38564	49.71	2.68556	127800	29.9
28	Western	Gansu	2012	21978	38.78	0.131784	55200	38
29	Western	Qinghai	2012	33181	47.85	0.163305	6500	43.3
30	Western	Ningxia	2012	36394	51.15	0.884342	11200	38.4
31	Western	Xinjiang	2012	33796	44.22	0.230776	28300	33.6
1	Eastern	Beijing	2013	94647.9	86.39	23.3143	112200	26.6
2	Eastern	Tianjin	2013	100105	82.29	34.3688	64900	26.3
3	Eastern	Hebei	2013	38909	48.02	3.48043	144500	28.9
4	Central	Shanxi	2013	34983.8	52.88	2.65065	74200	31.3
5	Western	Inner Mongolia	2013	67835.6	59.82	0.595652	49300	31.9
6	Eastern	Liaoning	2013	61996.2	66.45	10.239	145200	22.4
7	Central	Jilin	2013	47428	55.74	5.0937	99700	25.8
8	Central	Heilongjiang	2013	37697	58.04	0.606222	115100	21.3
9	Eastern	Shanghai	2013	90993	89.6	81.9095	82400	20.1
10	Eastern	Jiangsu	2013	75354	64.39	35.1702	227900	24.8
11	Eastern	Zhejiang	2013	68804.7	63.94	16.3651	125500	23
12	Central	Anhui	2013	32000.9	47.87	3.84781	119600	34
13	Eastern	Fujian	2013	58145	60.8	21.3667	93700	32.1
14	Central	Jiangxi	2013	31930	49.04	5.48705	98600	44.1
15	Eastern	Shandong	2013	56884.9	53.46	11.3288	209200	25.4
16	Central	Henan	2013	34211.5	43.6	7.68116	180800	33.3
17	Central	Hubei	2013	42825.8	54.51	3.5033	176400	29.9
18	Central	Hunan	2013	36943	47.63	1.59879	139500	30.1
19	Eastern	Guangdong	2013	58833	68.09	58.6927	198200	26.5
20	Central	Guangxi	2013	30741.2	45.11	4.05855	63700	38.1
21	Eastern	Hainan	2013	35663	52.28	21.3415	19000	41.8
22	Western	Chongqing	2013	43223	58.29	18.2359	79400	30.8
23	Western	Sichuan	2013	32617	44.96	7.35709	162800	32.6
24	Western	Guizhou	2013	23151	37.89	0.1682	40400	50.3
25	Western	Yunnan	2013	25322	39.99	0.44162	62700	38
26	Western	Tibet	2013	26326	23.93	0.00108577	4700	64.4
27	Western	Shaanxi	2013	43117	51.57	4.20373	133600	28.9
28	Western	Gansu	2013	24538.8	40.5	0.0711671	58900	36.3
29	Western	Qinghai	2013	36875	49.29	0.256506	6600	48.1
30	Western	Ningxia	2013	39613	52.84	0.838754	12100	36
31	Western	Xinjiang	2013	37552.6	44.94	0.184426	29500	31.3
1	Eastern	Beijing	2014	99995	86.5	22.8533	113100	24.73
2	Eastern	Tianjin	2014	105231	82.55	30.233	70300	26.3
3	Eastern	Hebei	2014	39984	49.36	3.43123	150600	27.87
4	Central	Shanxi	2014	35070	54.3	3.32693	83200	31.33
5	Western	Inner Mongolia	2014	71046.4	60.97	0.563932	51800	33.82
6	Eastern	Liaoning	2014	65201.2	67.05	10.4242	150600	21.76
7	Central	Jilin	2014	50160	56.81	5.49548	101100	27.46
8	Central	Heilongjiang	2014	39226.3	59.22	0.543417	117100	24.45
9	Eastern	Shanghai	2014	97370	89.3	80.8299	83100	20.46
10	Eastern	Jiangsu	2014	81874	65.7	33.0132	234300	22.01
11	Eastern	Zhejiang	2014	73002.1	64.96	14.7972	131600	22.45
12	Central	Anhui	2014	34424.6	49.31	4.10681	130300	32.9
13	Eastern	Fujian	2014	63472	61.99	19.0438	101700	30.5
14	Central	Jiangxi	2014	34674	50.55	5.1454	109300	42.23
15	Eastern	Shandong	2014	60879.1	54.77	11.0647	215900	24.95
16	Central	Henan	2014	37071.7	45.05	7.7015	205200	32.6
17	Central	Hubei	2014	47144.6	55.73	3.25981	194000	29.84
18	Central	Hunan	2014	40270.5	48.98	1.53282	147700	29.72
19	Eastern	Guangdong	2014	63469	68.62	53.3428	208800	28.38
20	Central	Guangxi	2014	33089.6	46.54	4.15536	69600	39.56
21	Eastern	Hainan	2014	38923.7	53.3	22.2572	22500	40.29
22	Western	Chongqing	2014	47850	59.74	18.5639	88400	31.05
23	Western	Sichuan	2014	35128	46.51	7.39303	172900	31.56
24	Western	Guizhou	2014	26437	40.24	0.124473	48700	47.91
25	Western	Yunnan	2014	27263.6	41.21	0.310589	72000	38.78
26	Western	Tibet	2014	29252	26.23	0.00105401	4800	70.21
27	Western	Shaanxi	2014	46929	53.01	6.26093	148000	28.28
28	Western	Gansu	2014	26432.9	42.28	0.0367383	62200	37.27
29	Western	Qinghai	2014	39671	50.84	0.0453539	6800	49.77
30	Western	Ningxia	2014	41834	54.82	0.793473	12800	32.67
31	Western	Xinjiang	2014	40648	46.79	0.140554	30000	30.97
1	Eastern	Beijing	2015	106497	86.71	17.6346	115700	24.3
2	Eastern	Tianjin	2015	107960	82.88	25.3212	72700	26.86
3	Eastern	Hebei	2015	40255	51.67	2.92207	155800	29.68
4	Central	Shanxi	2015	34918.7	55.87	3.711	89200	32.3
5	Western	Inner Mongolia	2015	71100.5	62.09	0.46052	52800	32.73
6	Eastern	Liaoning	2015	65354.4	68.05	8.98024	158700	20.74
7	Central	Jilin	2015	51086	57.64	4.14641	106700	30.26
8	Central	Heilongjiang	2015	39461.6	60.47	0.501694	123200	27.26
9	Eastern	Shanghai	2015	103796	88.53	74.5477	83200	20.82
10	Eastern	Jiangsu	2015	87995	67.49	29.962	238100	22.68
11	Eastern	Zhejiang	2015	77643.7	66.32	12.22	137300	22.22
12	Central	Anhui	2015	35996.6	50.97	3.61541	138100	34.05
13	Eastern	Fujian	2015	67965.5	63.22	15.9468	109000	31.61
14	Central	Jiangxi	2015	36724	52.3	4.75425	112500	43.1
15	Eastern	Shandong	2015	64168.3	56.97	9.15653	223900	25.4
16	Central	Henan	2015	39122.6	47.02	8.76821	217900	32.31
17	Central	Hubei	2015	50653.8	57.18	2.58949	204800	32.18
18	Central	Hunan	2015	42753.9	50.79	1.34425	150600	31.11
19	Eastern	Guangdong	2015	67503	69.51	46.4268	221500	28.96
20	Central	Guangxi	2015	35190	47.99	3.83322	75000	38.35
21	Eastern	Hainan	2015	40818	54.91	17.7339	23900	39.11
22	Western	Chongqing	2015	52321	61.47	14.3019	95900	32.36
23	Western	Sichuan	2015	36775	48.27	5.54126	171800	32.17
24	Western	Guizhou	2015	29847.2	42.96	0.158078	53900	49.29
25	Western	Yunnan	2015	28806	42.93	0.23034	86700	38.88
26	Western	Tibet	2015	31999	28.87	0.000758532	4900	69.64
27	Western	Shaanxi	2015	47626	54.74	7.23075	163800	30.12
28	Western	Gansu	2015	26165.3	44.24	0.0343582	65400	39.61
29	Western	Qinghai	2015	41252	51.67	0.0342284	7100	49.61
30	Western	Ningxia	2015	43805	56.98	0.798032	14400	33.85
31	Western	Xinjiang	2015	40036	48.78	0.167936	28500	30.19
1	Eastern	Beijing	2016	118198	86.76	16.6593	117700	22.84
2	Eastern	Tianjin	2016	115053	83.27	20.9777	76400	25.6
3	Eastern	Hebei	2016	43062	53.87	2.31524	161500	28.04
4	Central	Shanxi	2016	35532	57.27	5.2138	99600	31.74
5	Western	Inner Mongolia	2016	72064	63.4	0.36818	53300	33.5
6	Eastern	Liaoning	2016	50791	68.87	11.5709	164500	21.33
7	Central	Jilin	2016	53868	58.75	4.19741	110200	29.26
8	Central	Heilongjiang	2016	40432	61.09	0.47011	126100	24.15
9	Eastern	Shanghai	2016	116562	89	67.4777	85500	23.43
10	Eastern	Jiangsu	2016	96887	68.93	27.9773	237500	22.42
11	Eastern	Zhejiang	2016	84916	67.72	10.5832	144100	21.67
12	Central	Anhui	2016	39561	52.62	3.58415	144900	33.5
13	Eastern	Fujian	2016	74707	64.39	13.5984	110800	31.08
14	Central	Jiangxi	2016	40400	53.99	4.17927	118700	42.93
15	Eastern	Shandong	2016	68733	59.13	8.0523	232500	24.24
16	Central	Henan	2016	42575	48.78	8.12583	238000	32.13
17	Central	Hubei	2016	55665	58.57	2.16459	211300	31.76
18	Central	Hunan	2016	46382	52.7	1.32146	156100	29.11
19	Eastern	Guangdong	2016	74016	70.15	38.6343	231500	27.63
20	Central	Guangxi	2016	38027	49.24	3.53172	80700	38.45
21	Eastern	Hainan	2016	44347	56.7	11.8409	24300	38.43
22	Western	Chongqing	2016	58502	63.33	12.4802	104700	31.91
23	Western	Sichuan	2016	40003	50	6.29807	179200	29.32
24	Western	Guizhou	2016	33246	45.56	0.171492	60100	45.88
25	Western	Yunnan	2016	31093	44.64	0.218937	83400	36.03
26	Western	Tibet	2016	35184	31.57	0.000530733	5000	68.45
27	Western	Shaanxi	2016	51015	56.39	7.39382	180500	29.05
28	Western	Gansu	2016	27643	46.07	0.0236666	68600	37.66
29	Western	Qinghai	2016	43531	53.55	0.0107078	7700	46.64
30	Western	Ningxia	2016	47194	58.74	0.937778	16100	33.99
31	Western	Xinjiang	2016	40564	50.42	0.134616	29200	31.08
1	Eastern	Beijing	2017	137596	86.93	14.885	119500	23.13
2	Eastern	Tianjin	2017	79837	83.57	32.4881	77600	23.26
3	Eastern	Hebei	2017	40883	55.74	2.3291	168300	28.02
4	Central	Shanxi	2017	39232	58.59	4.74203	111600	29.99
5	Western	Inner Mongolia	2017	59017	64.6	0.474019	56000	32.97
6	Eastern	Liaoning	2017	49603	69.49	13.2303	172500	21.41
7	Central	Jilin	2017	40077	59.71	6.18987	112200	28.24
8	Central	Heilongjiang	2017	32454	61.9	1.38016	124300	22.67
9	Eastern	Shanghai	2017	136109	89.1	65.0794	85200	21.54
10	Eastern	Jiangsu	2017	107150	70.18	29.6273	246300	21.91
11	Eastern	Zhejiang	2017	93186	68.91	10.4176	144400	21.18
12	Central	Anhui	2017	47671	54.29	3.86268	150300	33.36
13	Eastern	Fujian	2017	86943	65.78	12.8725	120800	30.27
14	Central	Jiangxi	2017	43868	55.7	4.3133	121200	39.63
15	Eastern	Shandong	2017	63162	60.79	9.01688	242100	23.59
16	Central	Henan	2017	46959	50.56	8.03951	249000	30.75
17	Central	Hubei	2017	63180	59.88	2.20899	207700	28.7
18	Central	Hunan	2017	49448	54.62	1.64422	158700	27.68
19	Eastern	Guangdong	2017	82686	70.74	34.7233	243500	28.61
20	Central	Guangxi	2017	36595	50.59	5.36655	87400	37.27
21	Eastern	Hainan	2017	48810	58.04	10.2128	23600	35.03
22	Western	Chongqing	2017	65538	65	13.0685	101700	31.05
23	Western	Sichuan	2017	45768	51.78	8.26261	180600	27.55
24	Western	Guizhou	2017	38137	47.76	1.28059	71200	42.22
25	Western	Yunnan	2017	38629	46.29	0.16035	94600	36.63
26	Western	Tibet	2017	40408	33.38	0.00275778	5300	68.55
27	Western	Shaanxi	2017	56154	58.07	8.74088	170200	27.61
28	Western	Gansu	2017	28026	48.12	0.0288654	68400	35.91
29	Western	Qinghai	2017	41366	55.45	0.0390411	7700	47.15
30	Western	Ningxia	2017	47177	60.95	1.34303	16500	33.52
31	Western	Xinjiang	2017	46089	51.9	0.0876199	32900	29.19
1	Eastern	Beijing	2018	153095	87.09	14.5058	118800	23.19
2	Eastern	Tianjin	2018	85757	83.95	29.4471	76300	24.34
3	Eastern	Hebei	2018	43108	57.33	2.02018	170000	26.24
4	Central	Shanxi	2018	43010	59.85	5.06788	116100	29.9
5	Western	Inner Mongolia	2018	63772	65.51	0.452761	56600	29.98
6	Eastern	Liaoning	2018	53872	70.26	13.9929	176300	20.65
7	Central	Jilin	2018	41516	60.85	6.09997	111500	27.17
8	Central	Heilongjiang	2018	33977	63.46	1.04689	124000	21.92
9	Eastern	Shanghai	2018	148744	89.13	61.1199	84500	22.07
10	Eastern	Jiangsu	2018	115930	71.19	28.9815	253900	21.54
11	Eastern	Zhejiang	2018	101813	70.02	9.92425	147900	20.53
12	Central	Anhui	2018	54078	55.65	3.78042	152300	31.76
13	Eastern	Fujian	2018	98542	66.98	11.6348	120500	28.86
14	Central	Jiangxi	2018	49013	57.34	4.12027	125700	40.09
15	Eastern	Shandong	2018	66472	61.46	8.51561	238300	22.15
16	Central	Henan	2018	52114	52.24	7.06528	257900	30.18
17	Central	Hubei	2018	71109	61	2.14328	199200	25.1
18	Central	Hunan	2018	52809	56.09	1.65947	161000	28.11
19	Eastern	Guangdong	2018	88781	71.81	32.4709	252300	27.62
20	Central	Guangxi	2018	40012	51.82	5.36136	95700	34.31
21	Eastern	Hainan	2018	52801	59.13	11.8678	24100	36.67
22	Western	Chongqing	2018	69901	66.61	13.6853	102600	27.7
23	Western	Sichuan	2018	51556	53.5	9.0819	182100	27.47
24	Western	Guizhou	2018	42767	49.54	0.947965	66600	40.24
25	Western	Yunnan	2018	43366	47.44	0.18592	93800	35.28
26	Western	Tibet	2018	45476	33.8	0.00411557	5300	66.3
27	Western	Shaanxi	2018	62195	59.65	10.1423	167500	26.58
28	Western	Gansu	2018	30797	49.69	0.0273111	69400	36.5
29	Western	Qinghai	2018	45738	57.27	0.0113445	8200	45.96
30	Western	Ningxia	2018	51248	62.15	1.33013	17200	31.55
31	Western	Xinjiang	2018	51950	54.01	0.0864373	31800	28.46
1	Eastern	Beijing	2019	164563	87.35	14.4379	120200	23.72
2	Eastern	Tianjin	2019	90058	84.31	26.1986	78000	22.39
3	Eastern	Hebei	2019	46182	58.77	1.69463	173500	24.54
4	Central	Shanxi	2019	45549	61.29	4.8501	119300	29.84
5	Western	Inner Mongolia	2019	67852	66.46	0.38122	58700	29.3
6	Eastern	Liaoning	2019	57067	71.21	12.1449	164000	20.92
7	Central	Jilin	2019	43475	61.63	5.12817	115100	25.23
8	Central	Heilongjiang	2019	36001	64.62	0.934407	121800	21.82
9	Eastern	Shanghai	2019	156587	89.22	57.5113	84400	22.28
10	Eastern	Jiangsu	2019	122398	72.47	26.2477	260500	21.59
11	Eastern	Zhejiang	2019	107814	71.58	9.1189	150500	23.12
12	Central	Anhui	2019	58072	57.02	3.66109	156200	31.35
13	Eastern	Fujian	2019	106966	67.87	10.1118	121300	28.34
14	Central	Jiangxi	2019	52865	59.07	3.76037	122200	38.63
15	Eastern	Shandong	2019	70129	61.86	7.32342	242700	22.43
16	Central	Henan	2019	55825	54.01	6.55203	273100	28.3
17	Central	Hubei	2019	76712	61.83	2.04819	203700	24.74
18	Central	Hunan	2019	57746	57.45	1.37119	163500	25.61
19	Eastern	Guangdong	2019	94448	72.65	27.7739	265100	27.2
20	Central	Guangxi	2019	42964	52.98	3.61948	105500	35.2
21	Eastern	Hainan	2019	56740	59.37	9.53757	24900	40.16
22	Western	Chongqing	2019	75828	68.24	14.1563	106900	27.69
23	Western	Sichuan	2019	55472	55.36	9.84853	202900	27.55
24	Western	Guizhou	2019	46433	51.48	0.284628	64900	39.55
25	Western	Yunnan	2019	47944	48.67	0.234847	100000	35.88
26	Western	Tibet	2019	48902	34.51	0.0029702	5600	66.87
27	Western	Shaanxi	2019	66649	61.28	8.91099	158800	26.51
28	Western	Gansu	2019	32995	50.7	0.0401109	68000	36.68
29	Western	Qinghai	2019	48570	58.78	0.0118615	8400	44.49
30	Western	Ningxia	2019	54217	63.63	1.02487	17300	33
31	Western	Xinjiang	2019	54280	55.51	0.0886149	34800	27.53
1	Eastern	Beijing	2020	164889	87.55	14.9705	124300	26.74
2	Eastern	Tianjin	2020	101614	84.7	26.9873	84800	21.11
3	Eastern	Hebei	2020	48564	60.07	1.64859	191500	27.64
4	Central	Shanxi	2020	50527.9	62.53	4.93542	127600	31.72
5	Western	Inner Mongolia	2020	72062.4	67.48	0.368598	63900	31.19
6	Eastern	Liaoning	2020	58872.4	72.14	10.0477	167800	23.42
7	Central	Jilin	2020	50799.8	62.64	5.16114	119500	31.22
8	Central	Heilongjiang	2020	42634.6	65.61	0.842138	127000	29.51
9	Eastern	Shanghai	2020	155768	89.3	57.9765	91000	24.06
10	Eastern	Jiangsu	2020	121231	73.44	24.2497	277000	23.06
11	Eastern	Zhejiang	2020	100620	72.17	8.37406	151400	23.93
12	Central	Anhui	2020	63426.5	58.33	3.99446	165200	32.88
13	Eastern	Fujian	2020	105818	68.75	8.89155	124000	34.29
14	Central	Jiangxi	2020	56871.1	60.44	3.51218	133400	37.51
15	Eastern	Shandong	2020	72151.4	63.05	6.66897	275200	24.25
16	Central	Henan	2020	55435	55.43	7.51268	300500	29.58
17	Central	Hubei	2020	74440.5	62.89	1.96109	216100	38.12
18	Central	Hunan	2020	62900.2	58.76	1.28565	173900	27.64
19	Eastern	Guangdong	2020	88210	74.15	25.0974	273100	27.57
20	Central	Guangxi	2020	44308.9	54.2	3.50952	116900	38.99
21	Eastern	Hainan	2020	55130.9	60.27	5.46213	26500	45.24
22	Western	Chongqing	2020	78170.4	69.46	13.9223	111000	30.67
23	Western	Sichuan	2020	58125.5	56.73	11.7332	221500	30.2
24	Western	Guizhou	2020	46266.7	53.15	0.138559	82900	41.28
25	Western	Yunnan	2020	51975.2	50.05	0.207954	115600	40.55
26	Western	Tibet	2020	52345	35.73	0.0765655	5800	69.91
27	Western	Shaanxi	2020	66291.6	62.66	9.14065	165500	27.52
28	Western	Gansu	2020	35994.8	52.23	0.053082	70700	41.76
29	Western	Qinghai	2020	50818.6	60.08	0.0147616	9200	48.8
30	Western	Ningxia	2020	54527.8	64.96	0.532357	18400	33.97
31	Western	Xinjiang	2020	53593.2	56.53	0.0721506	38500	40.1
1	Eastern	Beijing	2021	183980	87.53	16.7139	123900	23.4
2	Eastern	Tianjin	2021	113732	84.85	27.4218	85400	18.7
3	Eastern	Hebei	2021	54172	61.14	2.04631	198200	25.7
4	Central	Shanxi	2021	64821	63.42	4.69362	131900	27.8
5	Western	Inner Mongolia	2021	85422	68.21	0.403418	64900	29.3
6	Eastern	Liaoning	2021	65026	72.81	10.5889	166000	21.3
7	Central	Jilin	2021	55450	63.37	5.3173	120000	26.6
8	Central	Heilongjiang	2021	47266	65.7	0.755521	130400	26
9	Eastern	Shanghai	2021	173630	89.31	57.8424	91300	21.7
10	Eastern	Jiangsu	2021	137039	73.94	23.4946	273400	21.7
11	Eastern	Zhejiang	2021	113032	72.66	8.99655	156500	22.7
12	Central	Anhui	2021	70321	59.4	4.08102	165900	30.2
13	Eastern	Fujian	2021	116939	69.69	9.1308	124600	27.4
14	Central	Jiangxi	2021	65560	61.46	3.85132	134300	35.3
15	Eastern	Shandong	2021	81727	63.94	7.04996	277300	21.8
16	Central	Henan	2021	59410	56.45	6.43989	304900	26.7
17	Central	Hubei	2021	86416	64.08	1.99443	217600	24.9
18	Central	Hunan	2021	69440	59.71	1.15403	178200	26.8
19	Eastern	Guangdong	2021	98285	74.63	25.3612	282300	24.4
20	Central	Guangxi	2021	49206	55.07	4.15922	127900	32.7
21	Eastern	Hainan	2021	63707	60.98	5.00313	27100	37.3
22	Western	Chongqing	2021	86879	70.33	21.8152	111800	27
23	Western	Sichuan	2021	64326	57.82	7.0925	224500	26.1
24	Western	Guizhou	2021	50808	54.34	0.172869	87200	37.1
25	Western	Yunnan	2021	57686	51.04	0.148412	125400	36.9
26	Western	Tibet	2021	56831	36.61	0.0207796	5600	67.9
27	Western	Shaanxi	2021	75360	63.63	9.68609	170700	27.7
28	Western	Gansu	2021	41046	53.33	0.0571693	70300	37.2
29	Western	Qinghai	2021	56398	60.94	0.0101207	9500	49.2
30	Western	Ningxia	2021	62549	66.07	0.75638	20000	31.7
31	Western	Xinjiang	2021	61725	57.24	0.0452471	42100	33.8
1	Eastern	Beijing	2022	190313	87.6	14.6548	131900	25.8
2	Eastern	Tianjin	2022	119235	85.11	24.5279	90800	17.7
3	Eastern	Hebei	2022	56995	61.65	2.03113	225600	27.2
4	Central	Shanxi	2022	73675	63.96	3.2984	135500	30.4
5	Western	Inner Mongolia	2022	96474	68.6	0.494738	69900	31
6	Eastern	Liaoning	2022	68775	73	10.151	177300	23.5
7	Central	Jilin	2022	55347	63.73	4.80067	125400	33.2
8	Central	Heilongjiang	2022	51096	66.2	0.651507	140700	25.1
9	Eastern	Shanghai	2022	179907	89.3	57.6386	97900	34.7
10	Eastern	Jiangsu	2022	144390	74.4	22.5113	299400	23.3
11	Eastern	Zhejiang	2022	118496	73.4	8.71818	171000	26.2
12	Central	Anhui	2022	73603	60.2	4.10319	189900	29.8
13	Eastern	Fujian	2022	126829	70.11	8.32328	137200	28.4
14	Central	Jiangxi	2022	70923	62.07	4.30291	164800	36.6
15	Eastern	Shandong	2022	86003	64.54	6.87912	302100	22
16	Central	Henan	2022	62106	57.07	6.13107	343500	26.9
17	Central	Hubei	2022	92059	64.67	1.94055	247300	25.5
18	Central	Hunan	2022	73598	60.31	0.968958	193800	24.6
19	Eastern	Guangdong	2022	101905	74.79	23.7372	320700	24.8
20	Central	Guangxi	2022	52164	55.65	4.36013	144500	31.6
21	Eastern	Hainan	2022	66602	61.49	8.51586	31200	45.6
22	Western	Chongqing	2022	90663	70.96	13.296	123200	27
23	Western	Sichuan	2022	67777	58.35	10.2352	253800	26.5
24	Western	Guizhou	2022	52321	54.81	0.162444	99400	38.6
25	Western	Yunnan	2022	61716	51.72	0.204088	135800	34.7
26	Western	Tibet	2022	58438	37.36	0.00340626	6200	71
27	Western	Shaanxi	2022	82864	64.02	8.17866	182400	28.7
28	Western	Gansu	2022	44968	54.19	0.0364719	79600	37.1
29	Western	Qinghai	2022	60724	61.43	0.0257485	10400	46.2
30	Western	Ningxia	2022	69781	66.34	0.672026	21000	32.6
31	Western	Xinjiang	2022	68552	57.89	0.0816285	53900	38.1
